# Supplementary material for: Helicobacter pylori diversification during chronic infection within a single host generates sub-populations with distinct phenotypes
Source: PLoS Pathog. 2020 Dec 28;16(12):e1008686. doi: 10.1371/journal.ppat.1008686 (PMC7794030; doi:10.1371/journal.ppat.1008686)
Supplement: S2 Table — Contingency table of nSNPs falling within and outside each of the 14 MGDB class categories compared to expected values based on a normal distribution. Significance was determined using a Fisher’s exact test. Raw and false discovery rate corrected p-values are reported with p-values <0.03 considered significant. (A) Contingency table values for total dataset and (B) values unique to recent isolates. (XLSX) [file ppat.1008686.s009.xlsx]

## Sheet: S2A
S2A Table. Contigency tables of nSNPs detected across all isolates falling within and outside each of the 15 MGDB gene class categories
MGDB Class	actual.within	actual.outside	expected.outside	expected.outside	p-value	FDR adjusted p-value
Cell envelope	192	512	45	659	8.21916e-27	5.78629e-24
Hypothetical	49	655	95	609	6.72067e-05	0.0236567
DNA replication, restriction, modification, recombition, and repair	71	633	34	670	0.000229537	0.0538646
Adaptations	0	704	4	700	0.124467	1
Amino Acid Biosynthesis	6	698	20	684	0.0087322	1
Biosynthesis of cofactors, prosthetic groups, and carriers	13	691	26	678	0.0499951	1
Cellular Processes	35	669	60	644	0.0104427	1
Central intermediary metabolism	2	702	11	693	0.0218686	1
Fatty acid, phospholipid and sterol metabolism	2	702	11	693	0.0218686	1
Purines, pyrimidines, nucleosides	6	698	18	686	0.0215378	1
Regulatory functions	11	693	12	692	1	1
Transcription	8	696	5	699	0.579259	1
Translation	42	662	57	647	0.144157	1
Transport and binding proteins	24	680	40	664	0.0541898	1
Unknown	243	461	266	438	0.222314	1

## Sheet: S2B
S2B Table. Contigency tables of nSNPs detected across recent falling within and outside each of the 15 MGDB gene class categories
MGDB Class	actual.within	actual.outside	expected.within	expected.outside	p-value	FDR adjusted p-value
Cell envelope	155	381	50	486	1.84e-16	2.77e-15
Cellular Processes	29	507	54	482	0.00580833	0.0435625
Amino Acid Biosynthesis	5	531	16	520	0.0251685	0.0943819
Central intermediary metabolism	1	535	9	527	0.0209132	0.0943819
DNA replication, restriction, modification, recombination, and repair	22	514	38	498	0.0454434	0.113608
Transport and binding proteins	22	514	38	498	0.0454434	0.113608
Fatty acid, phospholipid and sterol metabolism	1	535	7	529	0.0692927	0.129924
Hypothetical	45	491	64	472	0.0685078	0.129924
Purines, pyrimidines, nucleosides	6	530	14	522	0.111931	0.186552
Biosynthesis of cofactors, prosthetic groups, and carriers	12	524	19	517	0.273961	0.410941
Adaptations	0	536	2	534	0.499533	0.643198
Unknown	180	356	169	367	0.514559	0.643198
Transcription	8	528	6	530	0.789147	0.910554
Regulatory functions	10	526	10	526	1	1
Translation	40	496	39	497	1	1
