# Supplementary material for: Helicobacter pylori diversification during chronic infection within a single host generates sub-populations with distinct phenotypes
Source: PLoS Pathog. 2020 Dec 28;16(12):e1008686. doi: 10.1371/journal.ppat.1008686 (PMC7794030; doi:10.1371/journal.ppat.1008686)
Supplement: S3 Table — All 1,495 annotated genes in the J99 reference (AE001439) are reported with the number of within-host nSNPs detected (n = 536 across all genes). Relative z-scores displayed in the table were calculated from weighted values based on gene length. Genes with predicted importation events resulting from intergenic recombination are annotated with an asterisk (*). (XLSX) [file ppat.1008686.s010.xlsx]

## Sheet: S3
S3 Table.Total number and enrichment or depletion of nSNPs detected across all genes.
gene_id	gene_annotation	MGDB class	total within host mutations	z-scores	gene_length	recombination
jhp1300	NA	Unknown	18	21.5174	537	*
jhp1103	hopQ	Cell envelope	45	14.8935	1932	*
jhp1068	birA	Biosynthesis of cofactors, prosthetic groups, and carriers	11	10.9574	639	*
jhp0659	sabB	Cell envelope	27	8.93987	1915	*
jhp0303	NA	Hypothetical	3	7.90414	240	*
jhp1096	glnP_1	Transport and binding proteins	8	7.73084	654	*
jhp1409	NA	Unknown	44	7.38942	3759	*
jhp0302	argS	Translation	18	6.97808	1626	*
jhp0336	NA	Unknown	19	5.07397	2337	*
jhp1097	glnP_2	Transport and binding proteins	5	4.62735	672	*
jhp0634	NA	Unknown	7	4.29275	1011	*
jhp1102	NA	Hypothetical	9	4.26484	1308	*
jhp0833	babA	Cell envelope	15	4.15517	2235	*
jhp0662	sabA	Cell envelope	13	4.11736	1954	*
jhp0929	NA	Unknown	3	4.0976	453
jhp0857	hopK	Cell envelope	7	3.92619	1101	*
jhp0754	proWX	Unknown	3	3.80637	486	*
jhp1111	sotB	Hypothetical	7	3.66359	1176	*
jhp0952	NA	Unknown	1	3.18171	192
jhp1231	rpL29	Translation	1	3.03067	201
jhp1069	fmt	Translation	4	2.63054	918	*
jhp1083	hopI	Cell envelope	9	2.59213	2094	*
jhp1067	soj	Regulatory functions	3	2.2525	795	*
jhp0774	hup	Translation	1	2.08099	285
jhp0870	NA	Unknown	7	2.0674	2007	*
jhp0589	NA	Hypothetical	1	2.01143	294
jhp1240	rps10	Translation	1	1.86457	315
jhp0104	fucA	Unknown	2	1.83561	639
jhp0941	xerD	DNA replication, restriction, modification, recombition, and repair	3	1.75929	996	*
jhp1348	NA	Unknown	1	1.70225	342
jhp0440	NA	Unknown	8	1.70017	2739	*
jhp0647	NA	Unknown	1	1.68578	345
jhp1116	waaF	Cell envelope	3	1.65896	1050	*
jhp0116	rpl20	Translation	1	1.65369	351
jhp1077	NA	Unknown	1	1.63806	354
jhp1410	res_2	DNA replication, restriction, modification, recombition, and repair	8	1.58902	2910	*
jhp0296	NA	Unknown	1	1.56368	369
jhp0221	NA	Unknown	1	1.54953	372
jhp0076	rps9	Translation	1	1.46918	390
jhp1031	NA	Cell envelope	3	1.45232	1182	*
jhp0849	hopB	Cell envelope	4	1.44402	1584
jhp0259	NA	Hypothetical	1	1.43172	399
jhp0654	NA	Hypothetical	1	1.41961	402
jhp0275	lysA	Amino Acid Biosynthesis	3	1.40373	1218	*
jhp0834	NA	Unknown	1	1.38433	411
jhp1160	NA	Unknown	1	1.38433	411
jhp0059	NA	Unknown	1	1.35056	420
jhp0402	NA	Unknown	2	1.30254	867
jhp1065	atpF'	Unknown	1	1.29739	435
jhp1002	fucU	Cell envelope	3	1.2917	1310	*
jhp0495	cagA	Cellular Processes	8	1.28719	3504
jhp0151	arsS	Regulatory functions	3	1.2705	1329
jhp0635	atoE	Hypothetical	3	1.23194	1365	*
jhp1179	NA	Hypothetical	1	1.21954	459
jhp1084	hopL	Cell envelope	8	1.20358	3714	*
jhp1119	rps7	Translation	1	1.1924	468	*
jhp0928	NA	Unknown	14	1.16264	6696	*
jhp0337	tktA	Unknown	4	1.1536	1926	*
jhp0956	NA	Unknown	1	1.14115	486
jhp1131	M.HpyI	DNA replication, restriction, modification, recombition, and repair	2	1.11692	990
jhp1062	atpA	Unknown	3	1.09356	1512	*
jhp0934	NA	Unknown	2	1.07844	1020
jhp0824	vdlD	Hypothetical	1	1.04216	525
jhp1164	babB	Cell envelope	4	1.03515	2112	*
jhp1126	nusG	Transcription	1	1.02822	531
jhp0519	apt	Purines, pyrimidines, nucleosides	1	1.00789	540
jhp0935	NA	Unknown	1	1.00126	543
jhp1157	NA	Unknown	1	0.981816	552
jhp0699	NA	Unknown	1	0.9692	558
jhp0887	NA	Unknown	1	0.950777	567
jhp0643	NA	Regulatory functions	2	0.938817	1146	*
jhp0066	ureI	Central intermediary metabolism	1	0.909983	588
jhp0144	NA	Unknown	1	0.893378	597
jhp1032	NA	Unknown	2	0.890659	1197	*
jhp0482	cagS	Cellular Processes	1	0.887954	600	*
jhp1178	pyrE	Purines, pyrimidines, nucleosides	1	0.877267	606
jhp1386	NA	Unknown	1	0.866789	612
jhp0304	gmk	Purines, pyrimidines, nucleosides	1	0.851452	621	*
jhp0785	hsdS_2	DNA replication, restriction, modification, recombition, and repair	1	0.846438	624
jhp0955	NA	Unknown	1	0.798828	654
jhp1171	csd5	Unknown	1	0.789826	660
jhp0731	tig	Cellular Processes	2	0.763774	1356
jhp1118	fusA	Translation	3	0.743098	2079	*
jhp0082	mtn	Hypothetical	1	0.743098	693
jhp1307	NA	Unknown	1	0.704319	723
jhp0805	cdh	Fatty acid, phospholipid and sterol metabolism	1	0.689694	735
jhp0898	NA	Unknown	1	0.689694	735
jhp0677	murF	Cell envelope	2	0.68256	1482
jhp0034	comB8	Unknown	1	0.679035	744
jhp0318	hcpH	Unknown	1	0.665218	756
jhp0139	NA	Hypothetical	1	0.651832	768
jhp1045	hcpX	Hypothetical	1	0.648551	771
jhp1344	NA	Unknown	1	0.642064	777
jhp0103	hrcA	Unknown	1	0.61709	801
jhp0314	minD	Cellular Processes	1	0.611078	807
jhp0782	thi	Biosynthesis of cofactors, prosthetic groups, and carriers	1	0.608106	810
jhp0872	NA	Unknown	1	0.593569	825
jhp0982	rps1	Translation	2	0.58931	1659
jhp0757	NA	Transport and binding proteins	2	0.5879	1662
jhp0325	fliF	Cellular Processes	2	0.568691	1704
jhp0468	NA	Hypothetical	1	0.568691	852
jhp0703	NA	Unknown	1	0.560745	861
jhp0575	hydB	Unknown	2	0.554249	1737
jhp0295	NA	Hypothetical	1	0.542835	882
jhp0403	NA	Regulatory functions	1	0.530556	897
jhp0600	bamA	Cell envelope	3	0.522596	2721
jhp0476	cagY	Cellular Processes	6	0.520242	5460	*
jhp1392	NA	Unknown	1	0.511742	921
jhp0109	NA	Hypothetical	1	0.50719	927
jhp0620	wbpB	Cell envelope	1	0.491714	948
jhp0297	NA	Hypothetical	1	0.478984	966
jhp0649	homA	Hypothetical	2	0.464719	1974	*
jhp1361	ilvE	Amino Acid Biosynthesis	1	0.441628	1023
jhp1213	rpoA	Transcription	1	0.434287	1035
jhp1287	mreB	Cell envelope	1	0.428893	1044
jhp0212	hopM	Cell envelope	2	0.428003	2091	*
jhp1172	oppB	Transport and binding proteins	1	0.427116	1047
jhp1030	cad	Hypothetical	1	0.423591	1053
jhp0033	comB6	Unknown	1	0.421844	1056
jhp0445	mraY	Cell envelope	1	0.418379	1062
jhp1082	murG	Cell envelope	1	0.418379	1062
jhp1391	lptG	Unknown	1	0.414953	1068
jhp0429	hopJ	Cell envelope	1	0.38887	1116	*
jhp0452	dnaN	DNA replication, restriction, modification, recombition, and repair	1	0.384228	1125
jhp1359	NA	Hypothetical	1	0.379659	1134
jhp0251	pyrC_1	Purines, pyrimidines, nucleosides	1	0.378152	1137
jhp1407	nusA	Transcription	1	0.353699	1188
jhp1150	lysC	Amino Acid Biosynthesis	1	0.340271	1218
jhp1156	NA	Hypothetical	1	0.327489	1248
jhp0937	NA	Unknown	1	0.320111	1266
jhp0334	kgtP	Transport and binding proteins	1	0.301423	1314
jhp0350	csd4	Hypothetical	1	0.300301	1317
jhp0449	NA	Transport and binding proteins	1	0.29586	1329
jhp0209	sms	Translation	1	0.289348	1347
jhp0596	fucT	Cell envelope	1	0.283008	1365
jhp0389	flhF	Cellular Processes	1	0.281967	1368
jhp1110	NA	Hypothetical	1	0.277851	1380
jhp0927	NA	Unknown	1	0.271808	1398
jhp0037	pmi	Purines, pyrimidines, nucleosides	1	0.26689	1413
jhp0406	rocE	Transport and binding proteins	1	0.262076	1428
jhp0267	NA	Unknown	1	0.259235	1437
jhp0237	hopF_1	Cell envelope	1	0.258296	1440
jhp0342	hofB	Unknown	1	0.258296	1440
jhp0911	ppiD	Hypothetical	1	0.250923	1464
jhp0232	deaD	Translation	1	0.247326	1476
jhp0899	NA	Unknown	1	0.239444	1503
jhp0305	NA	Hypothetical	1	0.238586	1506	*
jhp0176	NA	Hypothetical	1	0.237731	1509
jhp0809	katA	Cellular Processes	1	0.235186	1518
jhp0728	comM	Regulatory functions	1	0.234345	1521
jhp0438	hofC	Unknown	1	0.216636	1587
jhp0786	hsdM_2	DNA replication, restriction, modification, recombition, and repair	1	0.216636	1587
jhp0697	NA	Hypothetical	1	0.215866	1590
jhp0478	orf16	Cellular Processes	1	0.211307	1608
jhp0323	pyrG	Purines, pyrimidines, nucleosides	1	0.209065	1617
jhp0008	groEL	Cellular Processes	1	0.203207	1641
jhp0283	dppA	Transport and binding proteins	1	0.203207	1641
jhp0095	tlpB	Cellular Processes	1	0.190634	1695
jhp0668	leoA	Unknown	1	0.187282	1710
jhp1121	rpoB	Transcription	5	0.181911	8673	*
jhp0422	pepF	Translation	1	0.181395	1737
jhp0655	dnaX	DNA replication, restriction, modification, recombition, and repair	1	0.178837	1749
jhp0074	NA	Unknown	1	0.173824	1773
jhp0844	flgE_2	Cellular Processes	1	0.164783	1818
jhp0967	metS	Translation	1	0.137129	1971
jhp0075	tlpC	Cellular Processes	1	0.128841	2022
jhp0091	tlpA	Cellular Processes	1	0.127894	2028
jhp0525	NA	Unknown	1	0.126483	2037
jhp1371	uvrD	DNA replication, restriction, modification, recombition, and repair	1	0.125084	2046
jhp0565	mutS	DNA replication, restriction, modification, recombition, and repair	1	0.0914798	2289
jhp0989	cheA	Cellular Processes	1	0.0731026	2448
jhp0641	gyrA	DNA replication, restriction, modification, recombition, and repair	1	0.0689539	2487
jhp1293	lon	Translation	1	0.0680149	2496
jhp1080	valS	Translation	1	0.0558288	2619
jhp1003	ycf5	Unknown	1	0.0389382	2811
jhp0644	uvrA	DNA replication, restriction, modification, recombition, and repair	1	0.0377153	2826
jhp0377	infB	Translation	1	0.0357854	2850
jhp0903	czcA_1	Transport and binding proteins	1	0.0201902	3060
jhp0554	acrB	Transport and binding proteins	1	0.018339	3087
jhp1272	NA	DNA replication, restriction, modification, recombition, and repair	1	-0.00604639	3493
jhp0110	NA	Unknown	0	-0.19146	1239	*
jhp0943	NA	Unknown	0	-0.19146	186	*
jhp1066	NA	DNA replication, restriction, modification, recombition, and repair	0	-0.19146	873	*
jhp1120	rps12	Translation	0	-0.19146	408	*
jhp0938	NA	Unknown	0	-0.19146	1251	*
jhp1044	NA	Unknown	0	-0.19146	3465	*
jhp0001	nusB	Unknown	0	-0.19146	417
jhp0002	ribE	Biosynthesis of cofactors, prosthetic groups, and carriers	0	-0.19146	471
jhp0003	kdsA	Cell envelope	0	-0.19146	831
jhp0004	icfA	Central intermediary metabolism	0	-0.19146	666
jhp0005	pyrF	Purines, pyrimidines, nucleosides	0	-0.19146	684
jhp0006	panC	Biosynthesis of cofactors, prosthetic groups, and carriers	0	-0.19146	831
jhp0007	hopZ	Cell envelope	0	-0.19146	2008
jhp0009	groES	Cellular Processes	0	-0.19146	357
jhp0010	dnaG	DNA replication, restriction, modification, recombition, and repair	0	-0.19146	1680
jhp0011	NA	Unknown	0	-0.19146	1053
jhp0012	NA	Unknown	0	-0.19146	828
jhp0013	comB2	Unknown	0	-0.19146	282
jhp0014	comB3	Unknown	0	-0.19146	264
jhp0015	virB4	Cellular Processes	0	-0.19146	2364
jhp0016	NA	Unknown	0	-0.19146	1410
jhp0017	cheV	Cellular Processes	0	-0.19146	966
jhp0018	nspC	Central intermediary metabolism	0	-0.19146	1218
jhp0019	lpxE	Unknown	0	-0.19146	576
jhp0020	eptA	Hypothetical	0	-0.19146	1572
jhp0021	hopD	Cell envelope	0	-0.19146	2073
jhp0022	gltA	Unknown	0	-0.19146	1281
jhp0023	icd	Unknown	0	-0.19146	1278
jhp0024	NA	Hypothetical	0	-0.19146	528
jhp0025	bioD	Biosynthesis of cofactors, prosthetic groups, and carriers	0	-0.19146	657
jhp0026	NA	Unknown	0	-0.19146	1698
jhp0027	NA	Unknown	0	-0.19146	414
jhp0028	NA	Hypothetical	0	-0.19146	273
jhp0029	clpA	Translation	0	-0.19146	2229
jhp0030	panD	Biosynthesis of cofactors, prosthetic groups, and carriers	0	-0.19146	354
jhp0031	yaaK	Hypothetical	0	-0.19146	303
jhp0032	NA	Unknown	0	-0.19146	1008
jhp0035	comB9	Unknown	0	-0.19146	987
jhp0036	comB10	Cellular Processes	0	-0.19146	1131
jhp0038	gmd	Cell envelope	0	-0.19146	1146
jhp0039	fcl	Purines, pyrimidines, nucleosides	0	-0.19146	933
jhp0040	hypE	Central intermediary metabolism	0	-0.19146	999
jhp0041	hypF	Regulatory functions	0	-0.19146	2274
jhp0042	NA	Unknown	0	-0.19146	993
jhp0043	dpnA	DNA replication, restriction, modification, recombition, and repair	0	-0.19146	693
jhp0044	NA	Unknown	0	-0.19146	558
jhp0045	NA	Unknown	0	-0.19146	1032
jhp0046	NA	Unknown	0	-0.19146	783
jhp0047	putP	Transport and binding proteins	0	-0.19146	1491
jhp0048	putA	Unknown	0	-0.19146	3558
jhp0049	NA	Unknown	0	-0.19146	210
jhp0050	NA	Unknown	0	-0.19146	663
jhp0051	NA	Unknown	0	-0.19146	363
jhp0052	NA	Unknown	0	-0.19146	984
jhp0053	NA	Unknown	0	-0.19146	432
jhp0054	NA	Unknown	0	-0.19146	1569
jhp0055	NA	Unknown	0	-0.19146	237
jhp0056	NA	Unknown	0	-0.19146	570
jhp0057	NA	Unknown	0	-0.19146	261
jhp0058	NA	Unknown	0	-0.19146	1503
jhp0060	NA	Unknown	0	-0.19146	354
jhp0061	NA	Hypothetical	0	-0.19146	2421
jhp0062	ureH	Central intermediary metabolism	0	-0.19146	798
jhp0063	ureG	Central intermediary metabolism	0	-0.19146	600
jhp0064	ureF	Central intermediary metabolism	0	-0.19146	771
jhp0065	ureE	Central intermediary metabolism	0	-0.19146	513
jhp0067	ureB	Central intermediary metabolism	0	-0.19146	1710
jhp0068	ureA	Central intermediary metabolism	0	-0.19146	717
jhp0069	lspA	Cellular Processes	0	-0.19146	492
jhp0070	ureC	Central intermediary metabolism	0	-0.19146	1338
jhp0071	rps20	Translation	0	-0.19146	270
jhp0072	prfA	Translation	0	-0.19146	1059
jhp0073	horA	Cell envelope	0	-0.19146	768
jhp0077	rpl13	Translation	0	-0.19146	426
jhp0078	NA	Unknown	0	-0.19146	189
jhp0079	mqo	Hypothetical	0	-0.19146	1353
jhp0080	NA	Unknown	0	-0.19146	1374
jhp0081	rpoD	Regulatory functions	0	-0.19146	2046
jhp0083	fabD	Fatty acid, phospholipid and sterol metabolism	0	-0.19146	930
jhp0084	hsdR	DNA replication, restriction, modification, recombition, and repair	0	-0.19146	832
jhp0085	hsdM	DNA replication, restriction, modification, recombition, and repair	0	-0.19146	834
jhp0086	NA	Hypothetical	0	-0.19146	901
jhp0087	NA	Unknown	0	-0.19146	531
jhp0088	NA	Amino Acid Biosynthesis	0	-0.19146	945
jhp0089	NA	Unknown	0	-0.19146	714
jhp0090	thrC	Amino Acid Biosynthesis	0	-0.19146	1461
jhp0092	queH	Hypothetical	0	-0.19146	1107
jhp0093	NA	Unknown	0	-0.19146	762
jhp0094	NA	Hypothetical	0	-0.19146	783
jhp0096	cpdB	Purines, pyrimidines, nucleosides	0	-0.19146	1746
jhp0097	luxS	Hypothetical	0	-0.19146	459
jhp0098	metB	Amino Acid Biosynthesis	0	-0.19146	1143
jhp0099	cysK	Amino Acid Biosynthesis	0	-0.19146	918
jhp0100	NA	Unknown	0	-0.19146	459
jhp0101	dnaK	Cellular Processes	0	-0.19146	1863
jhp0102	grpE	Cellular Processes	0	-0.19146	576
jhp0105	NA	Unknown	0	-0.19146	297
jhp0106	NA	Unknown	0	-0.19146	1884
jhp0107	flaB	Cellular Processes	0	-0.19146	1545
jhp0108	topA	DNA replication, restriction, modification, recombition, and repair	0	-0.19146	2211
jhp0111	ppsA	Unknown	0	-0.19146	2439
jhp0112	NA	Unknown	0	-0.19146	132
jhp0113	thrS	Translation	0	-0.19146	1839
jhp0114	infC	Translation	0	-0.19146	612
jhp0115	rpl35	Translation	0	-0.19146	195
jhp0117	horB	Cell envelope	0	-0.19146	861
jhp0118	NA	Unknown	0	-0.19146	432
jhp0119	NA	Unknown	0	-0.19146	858
jhp0120	sdaA	Unknown	0	-0.19146	1368
jhp0121	sdaC	Transport and binding proteins	0	-0.19146	1242
jhp0122	dhs1	Amino Acid Biosynthesis	0	-0.19146	1350
jhp0123	NA	Unknown	0	-0.19146	135
jhp0124	bcp	Hypothetical	0	-0.19146	459
jhp0125	NA	Unknown	0	-0.19146	636
jhp0126	NA	Hypothetical	0	-0.19146	1446
jhp0127	NA	Hypothetical	0	-0.19146	729
jhp0128	lldP_1	Transport and binding proteins	0	-0.19146	1650
jhp0129	lctP_2	Transport and binding proteins	0	-0.19146	1656
jhp0130	mutY	DNA replication, restriction, modification, recombition, and repair	0	-0.19146	987
jhp0131	NA	Unknown	0	-0.19146	1449
jhp0132	fixN	Unknown	0	-0.19146	1467
jhp0133	fixO	Unknown	0	-0.19146	699
jhp0134	ccoQ	Unknown	0	-0.19146	219
jhp0135	fixP	Unknown	0	-0.19146	879
jhp0136	NA	Unknown	0	-0.19146	207
jhp0137	NA	Unknown	0	-0.19146	594
jhp0138	NA	Unknown	0	-0.19146	582
jhp0140	NA	Unknown	0	-0.19146	864
jhp0141	recA	DNA replication, restriction, modification, recombition, and repair	0	-0.19146	1044
jhp0142	eno	Unknown	0	-0.19146	1281
jhp0143	NA	Unknown	0	-0.19146	276
jhp0145	aroK	Amino Acid Biosynthesis	0	-0.19146	489
jhp0146	NA	Unknown	0	-0.19146	957
jhp0147	rfaJ_1	Cell envelope	0	-0.19146	1134
jhp0148	hcpD	Cell envelope	0	-0.19146	918
jhp0149	NA	Hypothetical	0	-0.19146	723
jhp0150	hemB	Biosynthesis of cofactors, prosthetic groups, and carriers	0	-0.19146	972
jhp0152	ompR	Regulatory functions	0	-0.19146	678
jhp0153	NA	Unknown	0	-0.19146	474
jhp0154	NA	Unknown	0	-0.19146	264
jhp0155	prtC	Translation	0	-0.19146	1269
jhp0156	NA	Unknown	0	-0.19146	732
jhp0157	prfB	Translation	0	-0.19146	1092
jhp0158	moeA	Biosynthesis of cofactors, prosthetic groups, and carriers	0	-0.19146	1173
jhp0159	fliR	Cellular Processes	0	-0.19146	768
jhp0160	NA	Unknown	0	-0.19146	729
jhp0161	NA	Cell envelope	0	-0.19146	900
jhp0162	fba	Unknown	0	-0.19146	924
jhp0163	efp	Translation	0	-0.19146	564
jhp0164	NA	Unknown	0	-0.19146	1347
jhp0165	NA	Unknown	0	-0.19146	1221
jhp0166	pseI, neuB	Cell envelope	0	-0.19146	1023
jhp0167	NA	Transport and binding proteins	0	-0.19146	642
jhp0168	cute	Cell envelope	0	-0.19146	1278
jhp0169	NA	Unknown	0	-0.19146	711
jhp0170	lysS	Translation	0	-0.19146	1506
jhp0171	glyA	Amino Acid Biosynthesis	0	-0.19146	1251
jhp0172	NA	Unknown	0	-0.19146	543
jhp0173	NA	Unknown	0	-0.19146	807
jhp0174	NA	Unknown	0	-0.19146	1704
jhp0175	NA	Hypothetical	0	-0.19146	534
jhp0177	frdB	Unknown	0	-0.19146	738
jhp0178	frdA	Unknown	0	-0.19146	2145
jhp0179	frdC	Unknown	0	-0.19146	768
jhp0180	tpi	Unknown	0	-0.19146	705
jhp0181	fabI	Fatty acid, phospholipid and sterol metabolism	0	-0.19146	828
jhp0182	lpxD	Cell envelope	0	-0.19146	1011
jhp0183	metX	Central intermediary metabolism	0	-0.19146	1158
jhp0184	ndk	Purines, pyrimidines, nucleosides	0	-0.19146	414
jhp0185	NA	Unknown	0	-0.19146	357
jhp0186	rpl32	Translation	0	-0.19146	147
jhp0187	plsX	Fatty acid, phospholipid and sterol metabolism	0	-0.19146	1020
jhp0188	fabH	Fatty acid, phospholipid and sterol metabolism	0	-0.19146	996
jhp0189	NA	Unknown	0	-0.19146	303
jhp0190	NA	Unknown	0	-0.19146	384
jhp0191	NA	Unknown	0	-0.19146	2751
jhp0192	NA	Unknown	0	-0.19146	258
jhp0193	mpr	Hypothetical	0	-0.19146	1107
jhp0194	NA	Unknown	0	-0.19146	1187
jhp0195	hofA	Unknown	0	-0.19146	1317
jhp0196	htpG	Cellular Processes	0	-0.19146	1866
jhp0197	hcpA	Hypothetical	0	-0.19146	753
jhp0198	dapE	Amino Acid Biosynthesis	0	-0.19146	1167
jhp0199	gidA	DNA replication, restriction, modification, recombition, and repair	0	-0.19146	1866
jhp0200	huNaDC_1	Transport and binding proteins	0	-0.19146	1647
jhp0201	cdsA	Fatty acid, phospholipid and sterol metabolism	0	-0.19146	801
jhp0202	dxr	Hypothetical	0	-0.19146	1107
jhp0203	cgtA	Unknown	0	-0.19146	1159
jhp0204	NA	Unknown	0	-0.19146	552
jhp0205	NA	Unknown	0	-0.19146	486
jhp0206	nifS	Biosynthesis of cofactors, prosthetic groups, and carriers	0	-0.19146	1164
jhp0207	NA	Hypothetical	0	-0.19146	981
jhp0208	NA	Unknown	0	-0.19146	261
jhp0210	msr	Regulatory functions	0	-0.19146	1080
jhp0211	NA	Hypothetical	0	-0.19146	834
jhp0213	NA	Hypothetical	0	-0.19146	1158
jhp0214	hopA	Cell envelope	0	-0.19146	1452
jhp0215	kdsB	Cell envelope	0	-0.19146	732
jhp0216	NA	Unknown	0	-0.19146	798
jhp0217	NA	Cellular Processes	0	-0.19146	648
jhp0218	gsp	Hypothetical	0	-0.19146	1173
jhp0219	NA	Hypothetical	0	-0.19146	531
jhp0220	hcpE	Hypothetical	0	-0.19146	1068
jhp0222	hemC	Biosynthesis of cofactors, prosthetic groups, and carriers	0	-0.19146	921
jhp0223	proS	Translation	0	-0.19146	1731
jhp0224	hemA	Biosynthesis of cofactors, prosthetic groups, and carriers	0	-0.19146	1350
jhp0225	ispB	Biosynthesis of cofactors, prosthetic groups, and carriers	0	-0.19146	924
jhp0226	NA	Unknown	0	-0.19146	396
jhp0227	NA	Unknown	0	-0.19146	285
jhp0228	napA_1	Cellular Processes	0	-0.19146	435
jhp0229	atoS	Regulatory functions	0	-0.19146	1146
jhp0230	NA	Unknown	0	-0.19146	318
jhp0231	flgI	Cellular Processes	0	-0.19146	1029
jhp0233	NA	Hypothetical	0	-0.19146	1089
jhp0234	NA	Unknown	0	-0.19146	540
jhp0235	oppD	Transport and binding proteins	0	-0.19146	1551
jhp0236	oppC	Transport and binding proteins	0	-0.19146	1017
jhp0238	hopF_2	Cell envelope	0	-0.19146	1416
jhp0239	purA	Purines, pyrimidines, nucleosides	0	-0.19146	1236
jhp0240	NA	Unknown	0	-0.19146	429
jhp0241	NA	Hypothetical	0	-0.19146	669
jhp0242	NA	Hypothetical	0	-0.19146	1056
jhp0243	xseA	DNA replication, restriction, modification, recombition, and repair	0	-0.19146	1263
jhp0244	mod_3	DNA replication, restriction, modification, recombition, and repair	0	-0.19146	1173
jhp0245	NA	Unknown	0	-0.19146	459
jhp0246	NA	Unknown	0	-0.19146	519
jhp0247	NA	Unknown	0	-0.19146	210
jhp0248	hpaim	DNA replication, restriction, modification, recombition, and repair	0	-0.19146	759
jhp0249	clpB	Translation	0	-0.19146	2571
jhp0250	ccdA	Unknown	0	-0.19146	720
jhp0252	orf1	Cellular Processes	0	-0.19146	1230
jhp0253	NA	Unknown	0	-0.19146	243
jhp0254	NA	Hypothetical	0	-0.19146	1314
jhp0255	NA	Unknown	0	-0.19146	654
jhp0256	NA	Unknown	0	-0.19146	984
jhp0257	NA	Unknown	0	-0.19146	534
jhp0258	NA	Unknown	0	-0.19146	540
jhp0260	NA	DNA replication, restriction, modification, recombition, and repair	0	-0.19146	1296
jhp0261	NA	Unknown	0	-0.19146	558
jhp0262	NA	Unknown	0	-0.19146	255
jhp0263	gppA	Regulatory functions	0	-0.19146	1455
jhp0264	waaC	Cell envelope	0	-0.19146	1011
jhp0265	ibpB	Adaptations	0	-0.19146	987
jhp0266	tgt	Translation	0	-0.19146	1116
jhp0268	aroB	Amino Acid Biosynthesis	0	-0.19146	1032
jhp0269	NA	Hypothetical	0	-0.19146	1572
jhp0270	NA	Hypothetical	0	-0.19146	1257
jhp0271	ftsH_1	Cellular Processes	0	-0.19146	1653
jhp0272	NA	Unknown	0	-0.19146	519
jhp0273	NA	Unknown	0	-0.19146	474
jhp0274	NA	Cell envelope	0	-0.19146	8709
jhp0276	pheA	Unknown	0	-0.19146	303
jhp0277	NA	Unknown	0	-0.19146	873
jhp0278	pabB	Biosynthesis of cofactors, prosthetic groups, and carriers	0	-0.19146	1704
jhp0279	aimE	Unknown	0	-0.19146	1020
jhp0280	flgL	Cellular Processes	0	-0.19146	2487
jhp0281	rpl21	Translation	0	-0.19146	315
jhp0282	rpl27	Translation	0	-0.19146	267
jhp0284	dppB	Transport and binding proteins	0	-0.19146	1005
jhp0285	dppC	Transport and binding proteins	0	-0.19146	854
jhp0286	dppD	Transport and binding proteins	0	-0.19146	864
jhp0287	dppF	Transport and binding proteins	0	-0.19146	807
jhp0288	obg	Hypothetical	0	-0.19146	1083
jhp0289	NA	Unknown	0	-0.19146	996
jhp0290	NA	Unknown	0	-0.19146	555
jhp0291	hemL	Biosynthesis of cofactors, prosthetic groups, and carriers	0	-0.19146	1293
jhp0292	NA	Unknown	0	-0.19146	279
jhp0293	NA	Unknown	0	-0.19146	405
jhp0294	NA	Hypothetical	0	-0.19146	885
jhp0298	narK	Transport and binding proteins	0	-0.19146	1146
jhp0299	NA	Unknown	0	-0.19146	756
jhp0300	NA	Transport and binding proteins	0	-0.19146	702
jhp0301	NA	Hypothetical	0	-0.19146	756
jhp0306	nucT	DNA replication, restriction, modification, recombition, and repair	0	-0.19146	543
jhp0307	horC	Cell envelope	0	-0.19146	738
jhp0308	flgH	Cellular Processes	0	-0.19146	714
jhp0309	pseF	Cell envelope	0	-0.19146	1553
jhp0310	pseH	Cellular Processes	0	-0.19146	543
jhp0311	lpxK	Hypothetical	0	-0.19146	939
jhp0312	nadE	Biosynthesis of cofactors, prosthetic groups, and carriers	0	-0.19146	783
jhp0313	ilvC	Amino Acid Biosynthesis	0	-0.19146	993
jhp0315	minE	Cellular Processes	0	-0.19146	234
jhp0316	dprA	Cellular Processes	0	-0.19146	801
jhp0317	NA	Hypothetical	0	-0.19146	405
jhp0319	NA	Unknown	0	-0.19146	339
jhp0320	NA	Unknown	0	-0.19146	561
jhp0321	rluD1	Hypothetical	0	-0.19146	882
jhp0322	recJ	DNA replication, restriction, modification, recombition, and repair	0	-0.19146	1551
jhp0324	NA	Unknown	0	-0.19146	663
jhp0326	fliG	Cellular Processes	0	-0.19146	1032
jhp0327	fliH	Cellular Processes	0	-0.19146	777
jhp0328	dxs	Biosynthesis of cofactors, prosthetic groups, and carriers	0	-0.19146	1857
jhp0329	lepA	Cellular Processes	0	-0.19146	1815
jhp0330	NA	Unknown	0	-0.19146	759
jhp0331	NA	Unknown	0	-0.19146	297
jhp0332	NA	Unknown	0	-0.19146	261
jhp0333	flgG_1	Cellular Processes	0	-0.19146	810
jhp0335	ftsK	Cellular Processes	0	-0.19146	2535
jhp0338	ribF	Biosynthesis of cofactors, prosthetic groups, and carriers	0	-0.19146	843
jhp0339	tly	Cellular Processes	0	-0.19146	708
jhp0340	NA	Unknown	0	-0.19146	510
jhp0341	pyrB	Purines, pyrimidines, nucleosides	0	-0.19146	924
jhp0343	msbA	Transport and binding proteins	0	-0.19146	1656
jhp0344	NA	Unknown	0	-0.19146	624
jhp0345	NA	Hypothetical	0	-0.19146	570
jhp0346	NA	Unknown	0	-0.19146	1146
jhp0347	NA	Unknown	0	-0.19146	504
jhp0348	nixA	Transport and binding proteins	0	-0.19146	996
jhp0349	NA	Unknown	0	-0.19146	522
jhp0351	NA	Unknown	0	-0.19146	819
jhp0352	copP	Transport and binding proteins	0	-0.19146	201
jhp0353	copA	Transport and binding proteins	0	-0.19146	2238
jhp0354	pssA	Fatty acid, phospholipid and sterol metabolism	0	-0.19146	714
jhp0355	NA	Unknown	0	-0.19146	261
jhp0356	ftsH_2	Cellular Processes	0	-0.19146	1899
jhp0357	prmA	Translation	0	-0.19146	990
jhp0358	cheY	Cellular Processes	0	-0.19146	375
jhp0359	NA	Hypothetical	0	-0.19146	603
jhp0360	NA	Unknown	0	-0.19146	408
jhp0361	NA	Unknown	0	-0.19146	294
jhp0362	gidB	DNA replication, restriction, modification, recombition, and repair	0	-0.19146	537
jhp0363	queA	Translation	0	-0.19146	1038
jhp0364	tatC	Hypothetical	0	-0.19146	750
jhp0365	tatB	Unknown	0	-0.19146	483
jhp0366	ruvB	DNA replication, restriction, modification, recombition, and repair	0	-0.19146	1011
jhp0367	panB	Biosynthesis of cofactors, prosthetic groups, and carriers	0	-0.19146	813
jhp0368	NA	Unknown	0	-0.19146	723
jhp0369	NA	Unknown	0	-0.19146	870
jhp0370	NA	Unknown	0	-0.19146	942
jhp0371	NA	Unknown	0	-0.19146	1323
jhp0372	minC	Unknown	0	-0.19146	585
jhp0373	envA	Cell envelope	0	-0.19146	888
jhp0374	NA	Unknown	0	-0.19146	498
jhp0375	thrB	Amino Acid Biosynthesis	0	-0.19146	882
jhp0376	NA	Hypothetical	0	-0.19146	270
jhp0378	rbfA	Translation	0	-0.19146	336
jhp0379	NA	Hypothetical	0	-0.19146	441
jhp0380	NA	Hypothetical	0	-0.19146	1113
jhp0381	NA	Regulatory functions	0	-0.19146	672
jhp0382	NA	Unknown	0	-0.19146	1044
jhp0383	flhA	Cellular Processes	0	-0.19146	2202
jhp0384	rps15	Translation	0	-0.19146	273
jhp0385	waaL	Unknown	0	-0.19146	1290
jhp0386	aroQ	Amino Acid Biosynthesis	0	-0.19146	513
jhp0387	pepQ	Hypothetical	0	-0.19146	1074
jhp0388	folK	Biosynthesis of cofactors, prosthetic groups, and carriers	0	-0.19146	492
jhp0390	flhG	Hypothetical	0	-0.19146	885
jhp0391	NA	Unknown	0	-0.19146	276
jhp0392	fliA	Regulatory functions	0	-0.19146	768
jhp0393	fliM	Cellular Processes	0	-0.19146	1065
jhp0394	fliY	Cellular Processes	0	-0.19146	858
jhp0395	NA	Unknown	0	-0.19146	537
jhp0396	NA	Unknown	0	-0.19146	504
jhp0397	fur	Regulatory functions	0	-0.19146	453
jhp0398	NA	Hypothetical	0	-0.19146	1176
jhp0399	hspR	Regulatory functions	0	-0.19146	372
jhp0400	cbpA	Cellular Processes	0	-0.19146	867
jhp0401	NA	Unknown	0	-0.19146	1251
jhp0404	ispDF	Hypothetical	0	-0.19146	1230
jhp0405	htrA	Translation	0	-0.19146	1431
jhp0407	pgsA	Fatty acid, phospholipid and sterol metabolism	0	-0.19146	603
jhp0408	NA	Unknown	0	-0.19146	609
jhp0409	hdhA	Central intermediary metabolism	0	-0.19146	789
jhp0410	dapA	Amino Acid Biosynthesis	0	-0.19146	903
jhp0411	pqqE	Translation	0	-0.19146	1332
jhp0412	pyrD	Purines, pyrimidines, nucleosides	0	-0.19146	1056
jhp0413	ppk	Central intermediary metabolism	0	-0.19146	2028
jhp0414	hsdS_1a	Unknown	0	-0.19146	1230
jhp0415	hsdM_1	DNA replication, restriction, modification, recombition, and repair	0	-0.19146	1632
jhp0416	hsdR_1	DNA replication, restriction, modification, recombition, and repair	0	-0.19146	2517
jhp0417	NA	Hypothetical	0	-0.19146	1896
jhp0418	NA	Hypothetical	0	-0.19146	768
jhp0419	NA	Hypothetical	0	-0.19146	348
jhp0420	NA	Hypothetical	0	-0.19146	1488
jhp0421	NA	Hypothetical	0	-0.19146	489
jhp0423	kefB	Transport and binding proteins	0	-0.19146	1251
jhp0424	horE	Cell envelope	0	-0.19146	561
jhp0425	modA	Transport and binding proteins	0	-0.19146	741
jhp0426	modB	Transport and binding proteins	0	-0.19146	675
jhp0427	modD	Transport and binding proteins	0	-0.19146	798
jhp0428	gltX_1	Translation	0	-0.19146	1392
jhp0430	VSPIM	DNA replication, restriction, modification, recombition, and repair	0	-0.19146	1638
jhp0431	NA	Unknown	0	-0.19146	849
jhp0432	yihK	Hypothetical	0	-0.19146	1800
jhp0433	MFOKI	DNA replication, restriction, modification, recombition, and repair	0	-0.19146	930
jhp0434	NA	Unknown	0	-0.19146	528
jhp0435	NA	Unknown	0	-0.19146	1056
jhp0436	NA	Unknown	0	-0.19146	555
jhp0437	NA	Hypothetical	0	-0.19146	945
jhp0439	hofD	Unknown	0	-0.19146	1398
jhp0441	NA	Unknown	0	-0.19146	546
jhp0442	NA	Transport and binding proteins	0	-0.19146	1137
jhp0443	rpL28	Translation	0	-0.19146	189
jhp0444	NA	Unknown	0	-0.19146	849
jhp0446	murD	Cell envelope	0	-0.19146	1269
jhp0447	NA	Unknown	0	-0.19146	261
jhp0448	YggC	Hypothetical	0	-0.19146	402
jhp0450	NA	Transport and binding proteins	0	-0.19146	1329
jhp0451	pldA	Fatty acid, phospholipid and sterol metabolism	0	-0.19146	1068
jhp0453	gyrB	DNA replication, restriction, modification, recombition, and repair	0	-0.19146	2322
jhp0454	NA	Unknown	0	-0.19146	1032
jhp0455	NA	Unknown	0	-0.19146	756
jhp0456	csd3	Hypothetical	0	-0.19146	1221
jhp0457	NA	Hypothetical	0	-0.19146	639
jhp0458	NA	Unknown	0	-0.19146	1353
jhp0459	glcD	Unknown	0	-0.19146	1380
jhp0460	dapB	Amino Acid Biosynthesis	0	-0.19146	765
jhp0461	glnA	Amino Acid Biosynthesis	0	-0.19146	1446
jhp0462	NA	Unknown	0	-0.19146	2121
jhp0463	rpl9	Translation	0	-0.19146	450
jhp0464	hslV	Translation	0	-0.19146	543
jhp0465	hslU	Translation	0	-0.19146	1332
jhp0466	era	Cellular Processes	0	-0.19146	906
jhp0467	csd6	Hypothetical	0	-0.19146	993
jhp0469	orf6	Cellular Processes	0	-0.19146	348
jhp0470	orf7	Unknown	0	-0.19146	660
jhp0471	orf8	Cellular Processes	0	-0.19146	1446
jhp0472	orf9	Cellular Processes	0	-0.19146	510
jhp0473	virD4	Cellular Processes	0	-0.19146	2247
jhp0474	virB11_1	Cellular Processes	0	-0.19146	993
jhp0475	orf12	Cellular Processes	0	-0.19146	600
jhp0477	orf15	Cellular Processes	0	-0.19146	1569
jhp0479	orf17	Cellular Processes	0	-0.19146	759
jhp0480	orf18	Cellular Processes	0	-0.19146	657
jhp0481	cagT	Cellular Processes	0	-0.19146	843
jhp0483	cagQ	Cellular Processes	0	-0.19146	381
jhp0484	cagP	Cellular Processes	0	-0.19146	345
jhp0485	cagM	Cellular Processes	0	-0.19146	1131
jhp0486	cagN	Cellular Processes	0	-0.19146	921
jhp0487	cagL	Cellular Processes	0	-0.19146	714
jhp0488	cagI	Cellular Processes	0	-0.19146	1146
jhp0489	cagH	Cellular Processes	0	-0.19146	1113
jhp0490	cagG	Cellular Processes	0	-0.19146	429
jhp0491	cagF	Cellular Processes	0	-0.19146	807
jhp0492	cagE	Cellular Processes	0	-0.19146	2952
jhp0493	cagD	Cellular Processes	0	-0.19146	627
jhp0494	cagC	Cellular Processes	0	-0.19146	348
jhp0496	murI	Cell envelope	0	-0.19146	768
jhp0497	rho	Transcription	0	-0.19146	1317
jhp0498	rpl31	Translation	0	-0.19146	204
jhp0499	NA	Hypothetical	0	-0.19146	870
jhp0500	nshR	Hypothetical	0	-0.19146	684
jhp0501	NA	Unknown	0	-0.19146	966
jhp0502	NA	Unknown	0	-0.19146	822
jhp0503	NA	Unknown	0	-0.19146	438
jhp0504	accA	Fatty acid, phospholipid and sterol metabolism	0	-0.19146	939
jhp0505	fabF	Fatty acid, phospholipid and sterol metabolism	0	-0.19146	1239
jhp0506	acpP	Fatty acid, phospholipid and sterol metabolism	0	-0.19146	237
jhp0507	NA	Unknown	0	-0.19146	81
jhp0508	fabG	Fatty acid, phospholipid and sterol metabolism	0	-0.19146	744
jhp0509	rps21	Translation	0	-0.19146	213
jhp0510	NA	Unknown	0	-0.19146	1251
jhp0511	NA	Unknown	0	-0.19146	246
jhp0512	NA	Unknown	0	-0.19146	648
jhp0513	dapF	Amino Acid Biosynthesis	0	-0.19146	822
jhp0514	NA	Cell envelope	0	-0.19146	1050
jhp0515	NA	Unknown	0	-0.19146	768
jhp0516	gtp1	Hypothetical	0	-0.19146	1101
jhp0517	pepA	Translation	0	-0.19146	1491
jhp0518	NA	Hypothetical	0	-0.19146	579
jhp0520	NA	Unknown	0	-0.19146	333
jhp0521	lacA	Unknown	0	-0.19146	456
jhp0522	NA	Hypothetical	0	-0.19146	699
jhp0523	lepB	Cellular Processes	0	-0.19146	873
jhp0524	folD	Biosynthesis of cofactors, prosthetic groups, and carriers	0	-0.19146	873
jhp0526	NA	Unknown	0	-0.19146	552
jhp0527	NA	Unknown	0	-0.19146	1119
jhp0528	pyrC_2	Purines, pyrimidines, nucleosides	0	-0.19146	1020
jhp0529	tonB_1	Unknown	0	-0.19146	954
jhp0530	NA	Unknown	0	-0.19146	882
jhp0531	fliN	Cellular Processes	0	-0.19146	372
jhp0532	nth	DNA replication, restriction, modification, recombition, and repair	0	-0.19146	645
jhp0533	NA	Unknown	0	-0.19146	237
jhp0534	NA	Unknown	0	-0.19146	2937
jhp0535	pabC	Biosynthesis of cofactors, prosthetic groups, and carriers	0	-0.19146	990
jhp0536	oorD	Unknown	0	-0.19146	342
jhp0537	oorA	Unknown	0	-0.19146	1128
jhp0538	oorB	Unknown	0	-0.19146	822
jhp0539	oorC	Unknown	0	-0.19146	555
jhp0540	NA	Unknown	0	-0.19146	1776
jhp0541	NA	Unknown	0	-0.19146	165
jhp0542	NA	Hypothetical	0	-0.19146	1473
jhp0543	NA	Unknown	0	-0.19146	579
jhp0544	PBP-1A	Cell envelope	0	-0.19146	1983
jhp0545	bioF	Biosynthesis of cofactors, prosthetic groups, and carriers	0	-0.19146	1122
jhp0546	hylB	Cellular Processes	0	-0.19146	1302
jhp0547	spaB	Transport and binding proteins	0	-0.19146	1770
jhp0548	flaA	Cellular Processes	0	-0.19146	1533
jhp0549	magIII	DNA replication, restriction, modification, recombition, and repair	0	-0.19146	657
jhp0550	NA	Unknown	0	-0.19146	618
jhp0551	hemE	Biosynthesis of cofactors, prosthetic groups, and carriers	0	-0.19146	1020
jhp0552	hefA	Unknown	0	-0.19146	1434
jhp0553	mtrC	Cellular Processes	0	-0.19146	705
jhp0555	NA	Unknown	0	-0.19146	570
jhp0556	NA	Cell envelope	0	-0.19146	9585
jhp0557	NA	Unknown	0	-0.19146	333
jhp0558	lig	DNA replication, restriction, modification, recombition, and repair	0	-0.19146	1971
jhp0559	cheV_2	Cellular Processes	0	-0.19146	942
jhp0560	aspS	Translation	0	-0.19146	1740
jhp0561	adk	Purines, pyrimidines, nucleosides	0	-0.19146	576
jhp0562	NA	Unknown	0	-0.19146	999
jhp0563	NA	Unknown	0	-0.19146	1336
jhp0564	ppa	Central intermediary metabolism	0	-0.19146	522
jhp0566	NA	Unknown	0	-0.19146	363
jhp0567	murC	Cell envelope	0	-0.19146	1350
jhp0568	aspB_1	Hypothetical	0	-0.19146	1128
jhp0569	ispG	Hypothetical	0	-0.19146	1080
jhp0570	dapD	Amino Acid Biosynthesis	0	-0.19146	1206
jhp0571	hcpF	Unknown	0	-0.19146	1059
jhp0572	NA	Unknown	0	-0.19146	2052
jhp0573	mda66	Cellular Processes	0	-0.19146	585
jhp0574	hydA	Unknown	0	-0.19146	1155
jhp0576	hydC	Unknown	0	-0.19146	675
jhp0577	hydD	Unknown	0	-0.19146	537
jhp0578	NA	Unknown	0	-0.19146	1539
jhp0579	NA	Unknown	0	-0.19146	414
jhp0580	NA	Unknown	0	-0.19146	453
jhp0581	hopH	Cell envelope	0	-0.19146	924
jhp0582	exsB	Hypothetical	0	-0.19146	678
jhp0583	papS	Transcription	0	-0.19146	1209
jhp0584	NA	Unknown	0	-0.19146	504
jhp0585	NA	Unknown	0	-0.19146	858
jhp0586	NA	Unknown	0	-0.19146	654
jhp0587	NA	Unknown	0	-0.19146	240
jhp0588	gltX_2	Translation	0	-0.19146	1320
jhp0590	slt	Cell envelope	0	-0.19146	1683
jhp0591	galU	Purines, pyrimidines, nucleosides	0	-0.19146	822
jhp0592	NA	Unknown	0	-0.19146	408
jhp0593	murA	Cell envelope	0	-0.19146	1269
jhp0594	aspA	Amino Acid Biosynthesis	0	-0.19146	1407
jhp0595	NA	Unknown	0	-0.19146	630
jhp0597	serB	Amino Acid Biosynthesis	0	-0.19146	624
jhp0598	pfr	Transport and binding proteins	0	-0.19146	504
jhp0599	NA	Hypothetical	0	-0.19146	1083
jhp0601	NA	Hypothetical	0	-0.19146	1062
jhp0602	NA	Translation	0	-0.19146	1308
jhp0603	gatB	Translation	0	-0.19146	1425
jhp0604	NA	Unknown	0	-0.19146	1242
jhp0605	NA	Unknown	0	-0.19146	1008
jhp0606	rnhA	DNA replication, restriction, modification, recombition, and repair	0	-0.19146	432
jhp0607	rnc	Transcription	0	-0.19146	720
jhp0608	aroC	Amino Acid Biosynthesis	0	-0.19146	1098
jhp0609	NA	Unknown	0	-0.19146	516
jhp0610	hemN_1	Biosynthesis of cofactors, prosthetic groups, and carriers	0	-0.19146	1374
jhp0611	glpC	Unknown	0	-0.19146	1302
jhp0612	llaGI	Unknown	0	-0.19146	1353
jhp0613	NA	Unknown	0	-0.19146	3504
jhp0614	horF	Cell envelope	0	-0.19146	813
jhp0615	aspB_2	Amino Acid Biosynthesis	0	-0.19146	1173
jhp0616	NA	Unknown	0	-0.19146	792
jhp0617	xerC	DNA replication, restriction, modification, recombition, and repair	0	-0.19146	1071
jhp0618	dat1	DNA replication, restriction, modification, recombition, and repair	0	-0.19146	507
jhp0619	NA	Hypothetical	0	-0.19146	768
jhp0621	nrdA	Purines, pyrimidines, nucleosides	0	-0.19146	2367
jhp0622	NA	Unknown	0	-0.19146	507
jhp0623	NA	Unknown	0	-0.19146	351
jhp0624	glmU	Purines, pyrimidines, nucleosides	0	-0.19146	1302
jhp0625	fliP	Unknown	0	-0.19146	747
jhp0626	fecA_1	Transport and binding proteins	0	-0.19146	2304
jhp0627	feoB	Transport and binding proteins	0	-0.19146	1929
jhp0628	NA	Unknown	0	-0.19146	831
jhp0629	NA	Unknown	0	-0.19146	1215
jhp0630	NA	Unknown	0	-0.19146	873
jhp0631	NA	Unknown	0	-0.19146	501
jhp0632	NA	Central intermediary metabolism	0	-0.19146	2298
jhp0633	hyuA	Amino Acid Biosynthesis	0	-0.19146	2139
jhp0636	scoB	Unknown	0	-0.19146	624
jhp0637	scoA	Unknown	0	-0.19146	699
jhp0638	fadA	Fatty acid, phospholipid and sterol metabolism	0	-0.19146	1176
jhp0639	NA	Unknown	0	-0.19146	1029
jhp0640	dgkA	Fatty acid, phospholipid and sterol metabolism	0	-0.19146	387
jhp0642	NA	Unknown	0	-0.19146	474
jhp0645	hopE	Cell envelope	0	-0.19146	813
jhp0646	NA	Hypothetical	0	-0.19146	927
jhp0648	NA	Hypothetical	0	-0.19146	903
jhp0650	NA	Unknown	0	-0.19146	1221
jhp0651	NA	Hypothetical	0	-0.19146	705
jhp0652	rpoN	Regulatory functions	0	-0.19146	1245
jhp0653	lptB	Transport and binding proteins	0	-0.19146	723
jhp0656	NA	Hypothetical	0	-0.19146	633
jhp0657	NA	Unknown	0	-0.19146	423
jhp0658	NA	Unknown	0	-0.19146	459
jhp0660	dcuA	Transport and binding proteins	0	-0.19146	1332
jhp0661	ansB	Unknown	0	-0.19146	999
jhp0663	NA	Unknown	0	-0.19146	918
jhp0664	NA	Regulatory functions	0	-0.19146	987
jhp0665	NA	Hypothetical	0	-0.19146	1017
jhp0666	NA	Unknown	0	-0.19146	1068
jhp0667	NA	Unknown	0	-0.19146	306
jhp0669	NA	Unknown	0	-0.19146	1116
jhp0670	NA	Unknown	0	-0.19146	579
jhp0671	NA	Hypothetical	0	-0.19146	1320
jhp0672	gpt	Purines, pyrimidines, nucleosides	0	-0.19146	462
jhp0673	serC	Amino Acid Biosynthesis	0	-0.19146	1110
jhp0674	pgpA	Hypothetical	0	-0.19146	477
jhp0675	ddlA	Cell envelope	0	-0.19146	1044
jhp0676	NA	Unknown	0	-0.19146	726
jhp0678	NA	Hypothetical	0	-0.19146	486
jhp0679	prsA	Purines, pyrimidines, nucleosides	0	-0.19146	957
jhp0680	rodA_1	Cell envelope	0	-0.19146	1146
jhp0681	NA	Unknown	0	-0.19146	1213
jhp0682	rluD2	Hypothetical	0	-0.19146	984
jhp0683	NA	Unknown	0	-0.19146	1260
jhp0684	NA	Hypothetical	0	-0.19146	1203
jhp0685	ftsE	Cellular Processes	0	-0.19146	672
jhp0686	ftsX	Cellular Processes	0	-0.19146	807
jhp0687	NA	Unknown	0	-0.19146	1203
jhp0688	flaG	Cellular Processes	0	-0.19146	360
jhp0689	fliD	Cellular Processes	0	-0.19146	2058
jhp0690	fliS	Cellular Processes	0	-0.19146	381
jhp0691	NA	Unknown	0	-0.19146	240
jhp0692	moeB	Biosynthesis of cofactors, prosthetic groups, and carriers	0	-0.19146	708
jhp0693	NA	Unknown	0	-0.19146	147
jhp0694	NA	Purines, pyrimidines, nucleosides	0	-0.19146	879
jhp0695	NA	Hypothetical	0	-0.19146	1314
jhp0696	NA	Hypothetical	0	-0.19146	1254
jhp0698	NA	Unknown	0	-0.19146	603
jhp0700	ftsY	Cellular Processes	0	-0.19146	882
jhp0701	NA	Unknown	0	-0.19146	354
jhp0702	NA	Unknown	0	-0.19146	507
jhp0704	NA	Unknown	0	-0.19146	549
jhp0705	moaA	Biosynthesis of cofactors, prosthetic groups, and carriers	0	-0.19146	966
jhp0706	mobA	Biosynthesis of cofactors, prosthetic groups, and carriers	0	-0.19146	630
jhp0707	flhB_1	Cellular Processes	0	-0.19146	1077
jhp0708	NA	Unknown	0	-0.19146	738
jhp0709	amiA	Cell envelope	0	-0.19146	1410
jhp0710	NA	Unknown	0	-0.19146	1092
jhp0711	tyrS	Translation	0	-0.19146	1209
jhp0712	spoT	Regulatory functions	0	-0.19146	2331
jhp0713	rpoZ	Unknown	0	-0.19146	225
jhp0714	pyrH	Purines, pyrimidines, nucleosides	0	-0.19146	723
jhp0715	NA	Unknown	0	-0.19146	684
jhp0716	acnB	Unknown	0	-0.19146	2559
jhp0717	NA	Unknown	0	-0.19146	267
jhp0718	NA	Unknown	0	-0.19146	1290
jhp0719	hofE	Unknown	0	-0.19146	1368
jhp0720	NA	Unknown	0	-0.19146	528
jhp0721	NA	Unknown	0	-0.19146	132
jhp0722	lolA	Hypothetical	0	-0.19146	555
jhp0723	secA	Cellular Processes	0	-0.19146	2598
jhp0724	lolC	Hypothetical	0	-0.19146	1233
jhp0725	hofF	Unknown	0	-0.19146	1500
jhp0726	hsdS_4	Unknown	0	-0.19146	1365
jhp0727	cadA	Transport and binding proteins	0	-0.19146	2061
jhp0729	def	Translation	0	-0.19146	525
jhp0730	clpP	Translation	0	-0.19146	588
jhp0732	horG_1	Cell envelope	0	-0.19146	837
jhp0733	hpaA_1	Cellular Processes	0	-0.19146	783
jhp0734	moaC	Biosynthesis of cofactors, prosthetic groups, and carriers	0	-0.19146	477
jhp0735	mog	Biosynthesis of cofactors, prosthetic groups, and carriers	0	-0.19146	531
jhp0736	moaE	Biosynthesis of cofactors, prosthetic groups, and carriers	0	-0.19146	438
jhp0737	moaD	Biosynthesis of cofactors, prosthetic groups, and carriers	0	-0.19146	222
jhp0738	ribA	Biosynthesis of cofactors, prosthetic groups, and carriers	0	-0.19146	579
jhp0739	NA	Unknown	0	-0.19146	840
jhp0740	ribBA	Biosynthesis of cofactors, prosthetic groups, and carriers	0	-0.19146	1035
jhp0741	lex2B_1	Cell envelope	0	-0.19146	879
jhp0742	NA	Unknown	0	-0.19146	621
jhp0743	fecA_2	Transport and binding proteins	0	-0.19146	2379
jhp0744	acpS	Fatty acid, phospholipid and sterol metabolism	0	-0.19146	360
jhp0745	fliL	Unknown	0	-0.19146	552
jhp0746	NA	Hypothetical	0	-0.19146	603
jhp0747	NA	Unknown	0	-0.19146	327
jhp0748	NA	Unknown	0	-0.19146	1011
jhp0749	NA	Hypothetical	0	-0.19146	618
jhp0750	thiF	Biosynthesis of cofactors, prosthetic groups, and carriers	0	-0.19146	768
jhp0751	motA	Cellular Processes	0	-0.19146	774
jhp0752	motB	Cellular Processes	0	-0.19146	774
jhp0753	NA	Unknown	0	-0.19146	447
jhp0755	NA	Unknown	0	-0.19146	573
jhp0756	NA	Unknown	0	-0.19146	819
jhp0758	proV	Transport and binding proteins	0	-0.19146	651
jhp0759	NA	Unknown	0	-0.19146	462
jhp0760	uvrC	DNA replication, restriction, modification, recombition, and repair	0	-0.19146	1785
jhp0761	metL	Amino Acid Biosynthesis	0	-0.19146	1266
jhp0762	NA	Hypothetical	0	-0.19146	345
jhp0763	trxA	Unknown	0	-0.19146	321
jhp0764	trxB_1	Purines, pyrimidines, nucleosides	0	-0.19146	936
jhp0765	lex2B_2	Cell envelope	0	-0.19146	822
jhp0766	NA	Translation	0	-0.19146	249
jhp0767	atpB	Unknown	0	-0.19146	681
jhp0768	guaB	Purines, pyrimidines, nucleosides	0	-0.19146	1446
jhp0769	gatA	Translation	0	-0.19146	1362
jhp0770	coaE	Hypothetical	0	-0.19146	591
jhp0771	speE	Central intermediary metabolism	0	-0.19146	789
jhp0772	NA	Unknown	0	-0.19146	891
jhp0773	engA	Hypothetical	0	-0.19146	1389
jhp0775	NA	Unknown	0	-0.19146	606
jhp0776	NA	Unknown	0	-0.19146	618
jhp0777	ompP1	Cell envelope	0	-0.19146	1764
jhp0778	flaA1	Cellular Processes	0	-0.19146	1002
jhp0779	dfp	Biosynthesis of cofactors, prosthetic groups, and carriers	0	-0.19146	1278
jhp0780	NA	Unknown	0	-0.19146	738
jhp0781	thiB	Biosynthesis of cofactors, prosthetic groups, and carriers	0	-0.19146	654
jhp0783	thiM	Biosynthesis of cofactors, prosthetic groups, and carriers	0	-0.19146	780
jhp0784	hsdR_2	DNA replication, restriction, modification, recombition, and repair	0	-0.19146	2628
jhp0787	NA	Hypothetical	0	-0.19146	687
jhp0788	NA	Unknown	0	-0.19146	942
jhp0789	yheS	Transport and binding proteins	0	-0.19146	1602
jhp0790	guaC	Purines, pyrimidines, nucleosides	0	-0.19146	978
jhp0791	gmhA	Cell envelope	0	-0.19146	579
jhp0792	waaE	Cell envelope	0	-0.19146	1392
jhp0793	gmhD	Cell envelope	0	-0.19146	990
jhp0794	NA	Hypothetical	0	-0.19146	525
jhp0795	NA	Unknown	0	-0.19146	738
jhp0796	NA	Unknown	0	-0.19146	672
jhp0797	NA	Unknown	0	-0.19146	1626
jhp0798	NA	Unknown	0	-0.19146	657
jhp0799	dut	Purines, pyrimidines, nucleosides	0	-0.19146	438
jhp0800	greA	Transcription	0	-0.19146	495
jhp0801	lpxB	Cell envelope	0	-0.19146	1083
jhp0802	NA	Unknown	0	-0.19146	462
jhp0803	hypA	Central intermediary metabolism	0	-0.19146	354
jhp0804	flgE_1	Cellular Processes	0	-0.19146	2157
jhp0806	phnA	Hypothetical	0	-0.19146	330
jhp0807	NA	Unknown	0	-0.19146	216
jhp0808	kapA	Unknown	0	-0.19146	879
jhp0810	frpB_2	Transport and binding proteins	0	-0.19146	2376
jhp0811	ruvC	DNA replication, restriction, modification, recombition, and repair	0	-0.19146	474
jhp0812	NA	Unknown	0	-0.19146	732
jhp0813	NA	Unknown	0	-0.19146	468
jhp0814	NA	Unknown	0	-0.19146	354
jhp0815	ruvA	DNA replication, restriction, modification, recombition, and repair	0	-0.19146	552
jhp0816	NA	Unknown	0	-0.19146	1845
jhp0817	mviN	Cellular Processes	0	-0.19146	1383
jhp0818	cysS	Translation	0	-0.19146	1398
jhp0819	vacA	Cellular Processes	0	-0.19146	3867
jhp0820	NA	Unknown	0	-0.19146	1122
jhp0821	fecE	Transport and binding proteins	0	-0.19146	768
jhp0822	fecD	Transport and binding proteins	0	-0.19146	981
jhp0823	vdlC	Hypothetical	0	-0.19146	816
jhp0825	NA	Unknown	0	-0.19146	303
jhp0826	tnpB	Unknown	0	-0.19146	1329
jhp0827	tnpA	Unknown	0	-0.19146	195
jhp0828	NA	Unknown	0	-0.19146	207
jhp0829	vapD	Unknown	0	-0.19146	147
jhp0830	NA	Unknown	0	-0.19146	252
jhp0831	NA	Hypothetical	0	-0.19146	273
jhp0832	NA	Unknown	0	-0.19146	288
jhp0835	hypD	Central intermediary metabolism	0	-0.19146	1113
jhp0836	hypC	Central intermediary metabolism	0	-0.19146	237
jhp0837	hypB	Central intermediary metabolism	0	-0.19146	729
jhp0838	NA	Unknown	0	-0.19146	129
jhp0839	NA	Unknown	0	-0.19146	300
jhp0840	ackA	Unknown	0	-0.19146	1212
jhp0841	pta	Unknown	0	-0.19146	1560
jhp0842	fliK	Unknown	0	-0.19146	1575
jhp0843	flgD	Cellular Processes	0	-0.19146	1092
jhp0845	NA	Unknown	0	-0.19146	582
jhp0846	HINDIIM	DNA replication, restriction, modification, recombition, and repair	0	-0.19146	1146
jhp0847	rep	DNA replication, restriction, modification, recombition, and repair	0	-0.19146	2031
jhp0848	hopC	Cell envelope	0	-0.19146	1563
jhp0850	hofG	Unknown	0	-0.19146	1545
jhp0851	frpB	Transport and binding proteins	0	-0.19146	2448
jhp0852	NA	Unknown	0	-0.19146	432
jhp0853	carB	Purines, pyrimidines, nucleosides	0	-0.19146	3258
jhp0854	NA	Hypothetical	0	-0.19146	693
jhp0855	gap_1	Unknown	0	-0.19146	999
jhp0856	NA	Cell envelope	0	-0.19146	7200
jhp0858	dmpI	Unknown	0	-0.19146	207
jhp0859	recR	DNA replication, restriction, modification, recombition, and repair	0	-0.19146	582
jhp0860	NA	Hypothetical	0	-0.19146	1146
jhp0861	htpX	Adaptations	0	-0.19146	933
jhp0862	NA	Unknown	0	-0.19146	213
jhp0863	NA	Unknown	0	-0.19146	543
jhp0864	ispA	Biosynthesis of cofactors, prosthetic groups, and carriers	0	-0.19146	912
jhp0865	surE	Adaptations	0	-0.19146	804
jhp0866	NA	Unknown	0	-0.19146	660
jhp0867	NA	Unknown	0	-0.19146	603
jhp0868	NA	Hypothetical	0	-0.19146	756
jhp0869	NA	Unknown	0	-0.19146	486
jhp0871	proP	Transport and binding proteins	0	-0.19146	1359
jhp0873	NA	Unknown	0	-0.19146	876
jhp0874	yckJ	Transport and binding proteins	0	-0.19146	714
jhp0875	yckK	Transport and binding proteins	0	-0.19146	774
jhp0876	alr	Amino Acid Biosynthesis	0	-0.19146	1134
jhp0877	dagA	Transport and binding proteins	0	-0.19146	1353
jhp0878	dadA	Unknown	0	-0.19146	1233
jhp0879	yabJ	Hypothetical	0	-0.19146	378
jhp0880	NA	Hypothetical	0	-0.19146	1482
jhp0881	NA	Unknown	0	-0.19146	363
jhp0882	NA	Unknown	0	-0.19146	1014
jhp0883	NA	Hypothetical	0	-0.19146	453
jhp0884	accD	Fatty acid, phospholipid and sterol metabolism	0	-0.19146	870
jhp0885	recO	Unknown	0	-0.19146	615
jhp0886	NA	Hypothetical	0	-0.19146	657
jhp0888	NA	Unknown	0	-0.19146	633
jhp0889	lgt	Cell envelope	0	-0.19146	852
jhp0890	rluC	Hypothetical	0	-0.19146	729
jhp0891	kdtA	Cell envelope	0	-0.19146	1182
jhp0892	NA	Unknown	0	-0.19146	804
jhp0893	NA	Hypothetical	0	-0.19146	732
jhp0894	glyQ	Translation	0	-0.19146	897
jhp0895	gpsA	Unknown	0	-0.19146	939
jhp0896	NA	Unknown	0	-0.19146	693
jhp0897	NA	Unknown	0	-0.19146	681
jhp0900	NA	Hypothetical	0	-0.19146	1023
jhp0901	NA	Hypothetical	0	-0.19146	501
jhp0902	NA	Unknown	0	-0.19146	282
jhp0904	nccB	Adaptations	0	-0.19146	1080
jhp0905	NA	Unknown	0	-0.19146	1296
jhp0906	glyS	Translation	0	-0.19146	2106
jhp0907	NA	Unknown	0	-0.19146	1089
jhp0908	pgm	Unknown	0	-0.19146	1476
jhp0909	gatC	Translation	0	-0.19146	282
jhp0910	bioA	Biosynthesis of cofactors, prosthetic groups, and carriers	0	-0.19146	1320
jhp0912	ftsA	Cellular Processes	0	-0.19146	1482
jhp0913	ftsZ	Cellular Processes	0	-0.19146	1158
jhp0914	NA	Unknown	0	-0.19146	1236
jhp0915	NA	Hypothetical	0	-0.19146	825
jhp0916	NA	Unknown	0	-0.19146	195
jhp0917	virB4_2	Unknown	0	-0.19146	1428
jhp0918	virB4_3	Unknown	0	-0.19146	423
jhp0919	topA_2	Unknown	0	-0.19146	1278
jhp0920	NA	Unknown	0	-0.19146	282
jhp0921	NA	Unknown	0	-0.19146	987
jhp0922	NA	Unknown	0	-0.19146	522
jhp0923	NA	Unknown	0	-0.19146	897
jhp0924	NA	Unknown	0	-0.19146	807
jhp0925	NA	Unknown	0	-0.19146	588
jhp0926	NA	Unknown	0	-0.19146	1017
jhp0930	NA	Unknown	0	-0.19146	243
jhp0931	topA_3	Unknown	0	-0.19146	2061
jhp0932	NA	Unknown	0	-0.19146	471
jhp0933	NA	Unknown	0	-0.19146	804
jhp0936	NA	Unknown	0	-0.19146	534
jhp0939	NA	Unknown	0	-0.19146	1014
jhp0940	NA	Unknown	0	-0.19146	978
jhp0942	rlx1	Unknown	0	-0.19146	2034
jhp0944	NA	Unknown	0	-0.19146	768
jhp0945	NA	Unknown	0	-0.19146	2007
jhp0946	NA	Unknown	0	-0.19146	438
jhp0947	NA	Unknown	0	-0.19146	1401
jhp0948	NA	Unknown	0	-0.19146	279
jhp0949	NA	Unknown	0	-0.19146	1263
jhp0950	NA	Unknown	0	-0.19146	684
jhp0951	NA	Unknown	0	-0.19146	1074
jhp0953	NA	Unknown	0	-0.19146	225
jhp0954	NA	Unknown	0	-0.19146	441
jhp0957	NA	Unknown	0	-0.19146	603
jhp0958	NA	Unknown	0	-0.19146	156
jhp0959	NA	Unknown	0	-0.19146	657
jhp0960	NA	Unknown	0	-0.19146	219
jhp0961	NA	Unknown	0	-0.19146	186
jhp0962	speA	Central intermediary metabolism	0	-0.19146	1848
jhp0963	NA	Cell envelope	0	-0.19146	1170
jhp0964	NA	Unknown	0	-0.19146	429
jhp0965	NA	Hypothetical	0	-0.19146	786
jhp0966	NA	Unknown	0	-0.19146	1008
jhp0968	cfa	Fatty acid, phospholipid and sterol metabolism	0	-0.19146	1170
jhp0969	NA	Hypothetical	0	-0.19146	1872
jhp0970	NA	Unknown	0	-0.19146	99
jhp0971	hpaA_2	Cell envelope	0	-0.19146	750
jhp0972	guaA	Purines, pyrimidines, nucleosides	0	-0.19146	1527
jhp0973	NA	Unknown	0	-0.19146	495
jhp0974	bisC	Biosynthesis of cofactors, prosthetic groups, and carriers	0	-0.19146	2391
jhp0975	NA	Unknown	0	-0.19146	591
jhp0976	NA	Hypothetical	0	-0.19146	1323
jhp0977	NA	Translation	0	-0.19146	315
jhp0978	pheS	Translation	0	-0.19146	987
jhp0979	pheT	Translation	0	-0.19146	2295
jhp0980	aroA	Amino Acid Biosynthesis	0	-0.19146	1290
jhp0981	ispH	Regulatory functions	0	-0.19146	825
jhp0983	NA	Unknown	0	-0.19146	513
jhp0984	serA	Amino Acid Biosynthesis	0	-0.19146	1575
jhp0985	ubiD	Hypothetical	0	-0.19146	1851
jhp0986	NA	Hypothetical	0	-0.19146	669
jhp0987	NA	Unknown	0	-0.19146	759
jhp0988	cheV_3	Cellular Processes	0	-0.19146	939
jhp0990	cheW	Cellular Processes	0	-0.19146	498
jhp0991	tagD	Hypothetical	0	-0.19146	501
jhp0992	sodB	Cellular Processes	0	-0.19146	642
jhp0993	NA	Hypothetical	0	-0.19146	732
jhp0994	priA	DNA replication, restriction, modification, recombition, and repair	0	-0.19146	1860
jhp0995	NA	Unknown	0	-0.19146	237
jhp0996	NA	Unknown	0	-0.19146	228
jhp0997	NA	Unknown	0	-0.19146	747
jhp0998	NA	Unknown	0	-0.19146	525
jhp0999	YJR117W	Translation	0	-0.19146	1224
jhp1000	hemK	Hypothetical	0	-0.19146	831
jhp1001	gdhA	Amino Acid Biosynthesis	0	-0.19146	1347
jhp1004	dsbC	Hypothetical	0	-0.19146	672
jhp1005	hemH	Biosynthesis of cofactors, prosthetic groups, and carriers	0	-0.19146	1008
jhp1006	NA	Unknown	0	-0.19146	432
jhp1007	NA	Hypothetical	0	-0.19146	681
jhp1008	homC	Hypothetical	0	-0.19146	2256
jhp1009	dcd	Purines, pyrimidines, nucleosides	0	-0.19146	567
jhp1010	fabE	Fatty acid, phospholipid and sterol metabolism	0	-0.19146	486
jhp1011	accC	Fatty acid, phospholipid and sterol metabolism	0	-0.19146	1368
jhp1012	NA	Unknown	0	-0.19146	963
jhp1013	NA	Unknown	0	-0.19146	549
jhp1014	NA	Unknown	0	-0.19146	606
jhp1015	pseC	Cell envelope	0	-0.19146	1137
jhp1016	nrdB	Purines, pyrimidines, nucleosides	0	-0.19146	1026
jhp1017	pcm	Translation	0	-0.19146	630
jhp1018	lptF	Hypothetical	0	-0.19146	1038
jhp1019	hisT	Translation	0	-0.19146	729
jhp1020	galE	Unknown	0	-0.19146	1035
jhp1021	NA	Unknown	0	-0.19146	66
jhp1022	NA	Unknown	0	-0.19146	1536
jhp1023	NA	Unknown	0	-0.19146	753
jhp1024	hcpC	Hypothetical	0	-0.19146	873
jhp1025	eda	Unknown	0	-0.19146	627
jhp1026	edd	Unknown	0	-0.19146	1827
jhp1027	g6pD	Unknown	0	-0.19146	1278
jhp1028	pgl	Unknown	0	-0.19146	684
jhp1029	glk	Unknown	0	-0.19146	1011
jhp1033	NA	Unknown	0	-0.19146	1308
jhp1034	horH	Cell envelope	0	-0.19146	663
jhp1035	porG	Unknown	0	-0.19146	561
jhp1036	porD	Unknown	0	-0.19146	393
jhp1037	porA	Unknown	0	-0.19146	1224
jhp1038	porB	Unknown	0	-0.19146	945
jhp1039	purB	Purines, pyrimidines, nucleosides	0	-0.19146	1323
jhp1040	horI	Cell envelope	0	-0.19146	834
jhp1041	uvrB	DNA replication, restriction, modification, recombition, and repair	0	-0.19146	1977
jhp1042	NA	Unknown	0	-0.19146	804
jhp1043	NA	Unknown	0	-0.19146	384
jhp1046	ggt	Biosynthesis of cofactors, prosthetic groups, and carriers	0	-0.19146	1704
jhp1047	flgK	Cellular Processes	0	-0.19146	1821
jhp1048	NA	Unknown	0	-0.19146	435
jhp1049	NA	Unknown	0	-0.19146	753
jhp1050	BSP6IM	DNA replication, restriction, modification, recombition, and repair	0	-0.19146	966
jhp1051	flgM	Unknown	0	-0.19146	204
jhp1052	slyD	Cellular Processes	0	-0.19146	558
jhp1053	NA	Unknown	0	-0.19146	996
jhp1054	horG_2	Cell envelope	0	-0.19146	540
jhp1055	tolB	Cellular Processes	0	-0.19146	1254
jhp1056	NA	Unknown	0	-0.19146	792
jhp1057	exbD_1	Transport and binding proteins	0	-0.19146	402
jhp1058	exbB_1	Transport and binding proteins	0	-0.19146	570
jhp1059	atpC	Unknown	0	-0.19146	372
jhp1060	atpD	Unknown	0	-0.19146	1410
jhp1061	atpG	Unknown	0	-0.19146	906
jhp1063	atpH	Unknown	0	-0.19146	543
jhp1064	atpF	Unknown	0	-0.19146	516
jhp1070	NA	Unknown	0	-0.19146	2280
jhp1071	NA	Unknown	0	-0.19146	1302
jhp1072	NA	Unknown	0	-0.19146	294
jhp1073	NA	Unknown	0	-0.19146	858
jhp1074	rpl19	Translation	0	-0.19146	357
jhp1075	trmD	Translation	0	-0.19146	690
jhp1076	NA	Hypothetical	0	-0.19146	546
jhp1078	rpS16	Translation	0	-0.19146	231
jhp1079	ffh	Cellular Processes	0	-0.19146	1347
jhp1081	fliW	Unknown	0	-0.19146	408
jhp1085	proC	Amino Acid Biosynthesis	0	-0.19146	774
jhp1086	fic	Cellular Processes	0	-0.19146	528
jhp1087	ybeY	Hypothetical	0	-0.19146	426
jhp1088	fldA	Unknown	0	-0.19146	495
jhp1089	NA	Hypothetical	0	-0.19146	582
jhp1090	fixS	Unknown	0	-0.19146	192
jhp1091	trxB	Unknown	0	-0.19146	975
jhp1092	NA	Cellular Processes	0	-0.19146	1161
jhp1093	pgi	Unknown	0	-0.19146	1638
jhp1094	hofH	Unknown	0	-0.19146	1416
jhp1095	cstA	Regulatory functions	0	-0.19146	2064
jhp1098	glnQ	Transport and binding proteins	0	-0.19146	747
jhp1099	glnH	Transport and binding proteins	0	-0.19146	834
jhp1100	NA	Unknown	0	-0.19146	558
jhp1101	gluP	Transport and binding proteins	0	-0.19146	1224
jhp1104	deoD	Purines, pyrimidines, nucleosides	0	-0.19146	702
jhp1105	deoB	Purines, pyrimidines, nucleosides	0	-0.19146	1242
jhp1106	nupC	Transport and binding proteins	0	-0.19146	1257
jhp1107	NA	Transport and binding proteins	0	-0.19146	1332
jhp1108	NA	Hypothetical	0	-0.19146	762
jhp1109	napA_2	Transport and binding proteins	0	-0.19146	1152
jhp1112	NA	Central intermediary metabolism	0	-0.19146	744
jhp1113	NA	Unknown	0	-0.19146	1152
jhp1114	asd	Amino Acid Biosynthesis	0	-0.19146	1041
jhp1115	hisS	Translation	0	-0.19146	1329
jhp1117	NA	Cellular Processes	0	-0.19146	165
jhp1122	rpl7_l12	Translation	0	-0.19146	378
jhp1123	rpl10	Translation	0	-0.19146	495
jhp1124	rpl1	Translation	0	-0.19146	705
jhp1125	rpl11	Translation	0	-0.19146	426
jhp1127	rpL33	Translation	0	-0.19146	159
jhp1128	tufB	Translation	0	-0.19146	1200
jhp1129	wzk	Transport and binding proteins	0	-0.19146	1737
jhp1130	NA	Unknown	0	-0.19146	669
jhp1132	NA	Unknown	0	-0.19146	180
jhp1133	cysE	Amino Acid Biosynthesis	0	-0.19146	516
jhp1134	NA	Unknown	0	-0.19146	96
jhp1135	atpE	Unknown	0	-0.19146	318
jhp1136	pnp	Transcription	0	-0.19146	2067
jhp1137	NA	Hypothetical	0	-0.19146	705
jhp1138	ostA	Hypothetical	0	-0.19146	2301
jhp1139	NA	Unknown	0	-0.19146	480
jhp1140	purD	Purines, pyrimidines, nucleosides	0	-0.19146	1275
jhp1141	yhcG	Transport and binding proteins	0	-0.19146	687
jhp1142	uppS	Biosynthesis of cofactors, prosthetic groups, and carriers	0	-0.19146	705
jhp1143	dld	Unknown	0	-0.19146	2841
jhp1144	NA	Unknown	0	-0.19146	339
jhp1145	hemD	Biosynthesis of cofactors, prosthetic groups, and carriers	0	-0.19146	672
jhp1146	crcB	Hypothetical	0	-0.19146	393
jhp1147	hemN_2	Biosynthesis of cofactors, prosthetic groups, and carriers	0	-0.19146	1038
jhp1148	NA	Unknown	0	-0.19146	291
jhp1149	mutT	Adaptations	0	-0.19146	474
jhp1151	NA	Unknown	0	-0.19146	543
jhp1152	holB	DNA replication, restriction, modification, recombition, and repair	0	-0.19146	657
jhp1153	folP	Biosynthesis of cofactors, prosthetic groups, and carriers	0	-0.19146	1143
jhp1154	NA	Unknown	0	-0.19146	462
jhp1155	NA	Hypothetical	0	-0.19146	897
jhp1158	carA	Purines, pyrimidines, nucleosides	0	-0.19146	1128
jhp1159	amiF	Unknown	0	-0.19146	1005
jhp1161	maf	Hypothetical	0	-0.19146	573
jhp1162	alaS	Translation	0	-0.19146	2544
jhp1163	NA	Hypothetical	0	-0.19146	231
jhp1165	rps18	Translation	0	-0.19146	258
jhp1166	ssb	DNA replication, restriction, modification, recombition, and repair	0	-0.19146	546
jhp1167	rps6	Translation	0	-0.19146	429
jhp1168	holA	Unknown	0	-0.19146	1023
jhp1169	vacB	Cellular Processes	0	-0.19146	1935
jhp1170	aroE	Amino Acid Biosynthesis	0	-0.19146	801
jhp1173	oppA	Transport and binding proteins	0	-0.19146	1788
jhp1174	trpS	Translation	0	-0.19146	981
jhp1175	bioC	Biosynthesis of cofactors, prosthetic groups, and carriers	0	-0.19146	738
jhp1176	secG	Cellular Processes	0	-0.19146	597
jhp1177	frr	Translation	0	-0.19146	558
jhp1180	NA	Hypothetical	0	-0.19146	705
jhp1181	nuoA	Unknown	0	-0.19146	402
jhp1182	nuoB	Unknown	0	-0.19146	480
jhp1183	nuoC	Unknown	0	-0.19146	798
jhp1184	nuoD	Unknown	0	-0.19146	1230
jhp1185	nuoE	Unknown	0	-0.19146	231
jhp1186	nuoF	Unknown	0	-0.19146	987
jhp1187	nuoG	Unknown	0	-0.19146	2550
jhp1188	nuoH	Unknown	0	-0.19146	990
jhp1189	nuoI	Unknown	0	-0.19146	663
jhp1190	nuoJ	Unknown	0	-0.19146	549
jhp1191	nuoK	Unknown	0	-0.19146	303
jhp1192	nuoL	Unknown	0	-0.19146	1839
jhp1193	nuoM	Unknown	0	-0.19146	1539
jhp1194	nuoN	Unknown	0	-0.19146	1479
jhp1195	pflA	Cellular Processes	0	-0.19146	2412
jhp1196	algC	Cell envelope	0	-0.19146	1380
jhp1197	NA	Unknown	0	-0.19146	372
jhp1198	trpA	Amino Acid Biosynthesis	0	-0.19146	789
jhp1199	trpB	Amino Acid Biosynthesis	0	-0.19146	1182
jhp1200	trpC	Amino Acid Biosynthesis	0	-0.19146	1359
jhp1201	trpD_1	Amino Acid Biosynthesis	0	-0.19146	1008
jhp1202	trpD_2	Amino Acid Biosynthesis	0	-0.19146	585
jhp1203	trpE	Amino Acid Biosynthesis	0	-0.19146	1503
jhp1204	NA	Hypothetical	0	-0.19146	1059
jhp1205	aphA	Hypothetical	0	-0.19146	738
jhp1206	NA	Hypothetical	0	-0.19146	549
jhp1207	tenA	Regulatory functions	0	-0.19146	654
jhp1208	NA	Unknown	0	-0.19146	354
jhp1209	NA	Unknown	0	-0.19146	486
jhp1210	pnuC	Transport and binding proteins	0	-0.19146	663
jhp1211	NA	Hypothetical	0	-0.19146	615
jhp1212	rpl17	Translation	0	-0.19146	351
jhp1214	rps4	Translation	0	-0.19146	627
jhp1215	rps11	Translation	0	-0.19146	396
jhp1216	rps13	Translation	0	-0.19146	363
jhp1217	rpl36	Translation	0	-0.19146	114
jhp1218	infA	Translation	0	-0.19146	219
jhp1219	map	Translation	0	-0.19146	762
jhp1220	secY	Cellular Processes	0	-0.19146	1263
jhp1221	rpl15	Translation	0	-0.19146	402
jhp1222	rps5	Translation	0	-0.19146	462
jhp1223	rpl18	Translation	0	-0.19146	357
jhp1224	rpl6	Translation	0	-0.19146	537
jhp1225	rps8	Translation	0	-0.19146	396
jhp1226	rpS14	Translation	0	-0.19146	186
jhp1227	rpl5	Translation	0	-0.19146	546
jhp1228	rpl24	Translation	0	-0.19146	222
jhp1229	rpl14	Translation	0	-0.19146	369
jhp1230	rps17	Translation	0	-0.19146	261
jhp1232	rpl16	Translation	0	-0.19146	426
jhp1233	rps3	Translation	0	-0.19146	705
jhp1234	rpl22	Translation	0	-0.19146	369
jhp1235	rps19	Translation	0	-0.19146	282
jhp1236	rpl2	Translation	0	-0.19146	831
jhp1237	rpl23	Translation	0	-0.19146	282
jhp1238	rpl4	Translation	0	-0.19146	648
jhp1239	rpl3	Translation	0	-0.19146	576
jhp1241	NA	Hypothetical	0	-0.19146	1131
jhp1242	NA	Unknown	0	-0.19146	579
jhp1243	rnhB	DNA replication, restriction, modification, recombition, and repair	0	-0.19146	630
jhp1244	NA	Unknown	0	-0.19146	195
jhp1245	fumC	Unknown	0	-0.19146	1392
jhp1246	NA	Unknown	0	-0.19146	378
jhp1247	NA	Unknown	0	-0.19146	1239
jhp1248	czcB_2	Transport and binding proteins	0	-0.19146	1026
jhp1249	czcA_2	Transport and binding proteins	0	-0.19146	3108
jhp1250	azlD	Hypothetical	0	-0.19146	357
jhp1251	azlC	Hypothetical	0	-0.19146	687
jhp1252	dnaJ_2	Cellular Processes	0	-0.19146	1110
jhp1253	NA	Unknown	0	-0.19146	1131
jhp1254	trmU	Hypothetical	0	-0.19146	1083
jhp1255	NA	Unknown	0	-0.19146	762
jhp1256	nadD	Hypothetical	0	-0.19146	525
jhp1257	nikR	Hypothetical	0	-0.19146	447
jhp1258	exbB_2	Transport and binding proteins	0	-0.19146	438
jhp1259	exbD_2	Transport and binding proteins	0	-0.19146	390
jhp1260	tonB_2	Transport and binding proteins	0	-0.19146	843
jhp1261	hopN	Cell envelope	0	-0.19146	2091
jhp1262	NA	Hypothetical	0	-0.19146	729
jhp1263	corA	Transport and binding proteins	0	-0.19146	957
jhp1264	pgk	Unknown	0	-0.19146	1209
jhp1265	gap_2	Unknown	0	-0.19146	993
jhp1266	ung	DNA replication, restriction, modification, recombition, and repair	0	-0.19146	702
jhp1267	plsC	Fatty acid, phospholipid and sterol metabolism	0	-0.19146	714
jhp1268	NA	Unknown	0	-0.19146	1164
jhp1269	prc	Translation	0	-0.19146	1380
jhp1270	hpyAIVR/ -	Unknown	0	-0.19146	873
jhp1271	HINFIM	DNA replication, restriction, modification, recombition, and repair	0	-0.19146	1080
jhp1273	nadC	Biosynthesis of cofactors, prosthetic groups, and carriers	0	-0.19146	822
jhp1274	nadA	Biosynthesis of cofactors, prosthetic groups, and carriers	0	-0.19146	1011
jhp1275	psd	Fatty acid, phospholipid and sterol metabolism	0	-0.19146	804
jhp1276	NA	Unknown	0	-0.19146	507
jhp1277	NA	Unknown	0	-0.19146	552
jhp1278	ubiA	Biosynthesis of cofactors, prosthetic groups, and carriers	0	-0.19146	885
jhp1279	comE3	Cellular Processes	0	-0.19146	1230
jhp1280	dnaB	DNA replication, restriction, modification, recombition, and repair	0	-0.19146	1461
jhp1281	NA	Hypothetical	0	-0.19146	1395
jhp1282	NA	Regulatory functions	0	-0.19146	1035
jhp1283	NA	Regulatory functions	0	-0.19146	642
jhp1284	NA	Unknown	0	-0.19146	1950
jhp1285	NA	DNA replication, restriction, modification, recombition, and repair	0	-0.19146	2919
jhp1286	mreC	Cell envelope	0	-0.19146	747
jhp1288	clpX	Translation	0	-0.19146	1359
jhp1289	lpxA	Cell envelope	0	-0.19146	813
jhp1290	fabZ	Fatty acid, phospholipid and sterol metabolism	0	-0.19146	480
jhp1291	NA	Unknown	0	-0.19146	390
jhp1292	comL	Cellular Processes	0	-0.19146	663
jhp1294	tyrA	Amino Acid Biosynthesis	0	-0.19146	828
jhp1295	NA	Unknown	0	-0.19146	864
jhp1296	mod_1	Unknown	0	-0.19146	1863
jhp1297	res_1	Unknown	0	-0.19146	2340
jhp1298	bioB	Biosynthesis of cofactors, prosthetic groups, and carriers	0	-0.19146	849
jhp1299	rbn	Hypothetical	0	-0.19146	879
jhp1301	NA	Unknown	0	-0.19146	945
jhp1302	NA	Unknown	0	-0.19146	606
jhp1303	NA	Unknown	0	-0.19146	1233
jhp1304	NA	Unknown	0	-0.19146	930
jhp1305	NA	Unknown	0	-0.19146	732
jhp1306	NA	Unknown	0	-0.19146	156
jhp1308	NA	Hypothetical	0	-0.19146	447
jhp1309	NA	Hypothetical	0	-0.19146	342
jhp1310	miaA	Translation	0	-0.19146	834
jhp1311	rfaJ_2	Cell envelope	0	-0.19146	1104
jhp1312	NA	Unknown	0	-0.19146	1660
jhp1313	murB	Cell envelope	0	-0.19146	780
jhp1314	fliQ	Cellular Processes	0	-0.19146	267
jhp1315	fliI	Cellular Processes	0	-0.19146	1305
jhp1316	trbB	Adaptations	0	-0.19146	915
jhp1317	ileS	Translation	0	-0.19146	2763
jhp1318	NA	Hypothetical	0	-0.19146	255
jhp1319	NA	Unknown	0	-0.19146	621
jhp1320	hpn	Transport and binding proteins	0	-0.19146	183
jhp1321	hpn-like	Transport and binding proteins	0	-0.19146	234
jhp1322	ksgA	Cellular Processes	0	-0.19146	816
jhp1323	NA	Hypothetical	0	-0.19146	2079
jhp1324	kpsF	Cell envelope	0	-0.19146	990
jhp1325	NA	Hypothetical	0	-0.19146	1074
jhp1326	NA	Unknown	0	-0.19146	2379
jhp1327	purU	Purines, pyrimidines, nucleosides	0	-0.19146	882
jhp1328	pspA, sppA	Translation	0	-0.19146	879
jhp1329	NA	Unknown	0	-0.19146	261
jhp1330	NA	Unknown	0	-0.19146	564
jhp1331	NA	Hypothetical	0	-0.19146	486
jhp1332	NA	Unknown	0	-0.19146	426
jhp1333	NA	Unknown	0	-0.19146	780
jhp1334	ppi	Cellular Processes	0	-0.19146	489
jhp1335	csrA	Regulatory functions	0	-0.19146	231
jhp1336	ispE	Hypothetical	0	-0.19146	825
jhp1337	smpB	Adaptations	0	-0.19146	459
jhp1338	exbB_3	Transport and binding proteins	0	-0.19146	453
jhp1339	exbD_3	Transport and binding proteins	0	-0.19146	402
jhp1340	rpl34	Translation	0	-0.19146	135
jhp1341	rnpA	Transcription	0	-0.19146	486
jhp1342	NA	Hypothetical	0	-0.19146	357
jhp1343	NA	Cell envelope	0	-0.19146	1650
jhp1345	tdhF	Cellular Processes	0	-0.19146	1386
jhp1346	NA	Hypothetical	0	-0.19146	2235
jhp1347	NA	Unknown	0	-0.19146	912
jhp1349	lpp20	Cell envelope	0	-0.19146	528
jhp1350	NA	Unknown	0	-0.19146	633
jhp1351	trx2	Unknown	0	-0.19146	315
jhp1352	rluB	Hypothetical	0	-0.19146	789
jhp1353	dnaE	DNA replication, restriction, modification, recombition, and repair	0	-0.19146	3636
jhp1354	NA	Unknown	0	-0.19146	1053
jhp1355	NA	Cellular Processes	0	-0.19146	588
jhp1356	NA	Unknown	0	-0.19146	678
jhp1357	NA	Hypothetical	0	-0.19146	816
jhp1358	HI1087	Transport and binding proteins	0	-0.19146	786
jhp1360	NA	Unknown	0	-0.19146	696
jhp1362	horJ	Cell envelope	0	-0.19146	747
jhp1363	polA	DNA replication, restriction, modification, recombition, and repair	0	-0.19146	2694
jhp1364	BCGIB	DNA replication, restriction, modification, recombition, and repair	0	-0.19146	1221
jhp1365	mod_4	DNA replication, restriction, modification, recombition, and repair	0	-0.19146	2037
jhp1366	NA	Unknown	0	-0.19146	576
jhp1367	tmk	Purines, pyrimidines, nucleosides	0	-0.19146	576
jhp1368	kdtB	Cell envelope	0	-0.19146	474
jhp1369	paaD	Cellular Processes	0	-0.19146	564
jhp1370	flgA	Unknown	0	-0.19146	657
jhp1372	NA	Unknown	0	-0.19146	2526
jhp1373	serS	Translation	0	-0.19146	1248
jhp1374	NA	Unknown	0	-0.19146	798
jhp1375	NA	Unknown	0	-0.19146	261
jhp1376	ubiE	Adaptations	0	-0.19146	741
jhp1377	hemJ	Hypothetical	0	-0.19146	447
jhp1378	NA	Hypothetical	0	-0.19146	573
jhp1379	NA	Hypothetical	0	-0.19146	1131
jhp1380	NA	Hypothetical	0	-0.19146	1098
jhp1381	NA	Hypothetical	0	-0.19146	990
jhp1382	NA	Hypothetical	0	-0.19146	1533
jhp1383	tlyC	Hypothetical	0	-0.19146	1326
jhp1384	NA	Transport and binding proteins	0	-0.19146	1602
jhp1385	NA	Hypothetical	0	-0.19146	270
jhp1387	murE	Cell envelope	0	-0.19146	1344
jhp1388	tal	Unknown	0	-0.19146	951
jhp1389	ctc	Adaptations	0	-0.19146	537
jhp1390	pth	Translation	0	-0.19146	561
jhp1393	NA	Unknown	0	-0.19146	81
jhp1394	horK	Cell envelope	0	-0.19146	1167
jhp1395	NA	Unknown	0	-0.19146	438
jhp1396	fixI	Transport and binding proteins	0	-0.19146	2367
jhp1397	NA	Hypothetical	0	-0.19146	717
jhp1398	ribD	Biosynthesis of cofactors, prosthetic groups, and carriers	0	-0.19146	1035
jhp1399	gltS	Transport and binding proteins	0	-0.19146	1227
jhp1400	NA	Hypothetical	0	-0.19146	1200
jhp1401	NA	Unknown	0	-0.19146	1377
jhp1402	NA	Hypothetical	0	-0.19146	663
jhp1403	folB	Hypothetical	0	-0.19146	354
jhp1404	NA	Unknown	0	-0.19146	327
jhp1405	frpB_3	Transport and binding proteins	0	-0.19146	2640
jhp1406	selA	Translation	0	-0.19146	1173
jhp1408	NA	Unknown	0	-0.19146	684
jhp1411	mod_2	Unknown	0	-0.19146	1927
jhp1412	recG	DNA replication, restriction, modification, recombition, and repair	0	-0.19146	1872
jhp1413	NA	Unknown	0	-0.19146	348
jhp1414	NA	Unknown	0	-0.19146	636
jhp1415	xthA	DNA replication, restriction, modification, recombition, and repair	0	-0.19146	753
jhp1416	comH	Unknown	0	-0.19146	1440
jhp1417	dnaA	DNA replication, restriction, modification, recombition, and repair	0	-0.19146	1374
jhp1418	punB	Purines, pyrimidines, nucleosides	0	-0.19146	543
jhp1419	NA	Unknown	0	-0.19146	240
jhp1420	glmS	Central intermediary metabolism	0	-0.19146	1794
jhp1421	thyX	Hypothetical	0	-0.19146	627
jhp1422	hsdS_3a	Unknown	0	-0.19146	1875
jhp1423	hsdM_3	DNA replication, restriction, modification, recombition, and repair	0	-0.19146	2448
jhp1424	hsdR_3	DNA replication, restriction, modification, recombition, and repair	0	-0.19146	2976
jhp1425	NA	Hypothetical	0	-0.19146	708
jhp1426	fecA_3	Transport and binding proteins	0	-0.19146	2526
jhp1427	rocF	Unknown	0	-0.19146	969
jhp1428	ald	Unknown	0	-0.19146	1143
jhp1429	NA	Unknown	0	-0.19146	1098
jhp1430	NA	Unknown	0	-0.19146	849
jhp1431	NA	Unknown	0	-0.19146	882
jhp1432	horL	Cell envelope	0	-0.19146	729
jhp1433	ppnK	Hypothetical	0	-0.19146	924
jhp1434	recN	DNA replication, restriction, modification, recombition, and repair	0	-0.19146	1569
jhp1435	NA	Cell envelope	0	-0.19146	1308
jhp1436	NA	Unknown	0	-0.19146	297
jhp1437	hcpG	Unknown	0	-0.19146	771
jhp1438	dnaQ	DNA replication, restriction, modification, recombition, and repair	0	-0.19146	972
jhp1439	rpe	Unknown	0	-0.19146	654
jhp1440	fbp	Unknown	0	-0.19146	873
jhp1441	NA	Unknown	0	-0.19146	204
jhp1442	MBOIIR	DNA replication, restriction, modification, recombition, and repair	0	-0.19146	982
jhp1443	NA	Regulatory functions	0	-0.19146	642
jhp1444	tsf	Translation	0	-0.19146	1068
jhp1445	rps2	Translation	0	-0.19146	795
jhp1446	addA	DNA replication, restriction, modification, recombition, and repair	0	-0.19146	2841
jhp1447	nhaA	Transport and binding proteins	0	-0.19146	1317
jhp1448	NA	Hypothetical	0	-0.19146	294
jhp1449	secD	Cellular Processes	0	-0.19146	1581
jhp1450	secF	Cellular Processes	0	-0.19146	972
jhp1451	NA	Hypothetical	0	-0.19146	339
jhp1452	leuS	Translation	0	-0.19146	2421
jhp1453	NA	Unknown	0	-0.19146	513
jhp1454	folC	Biosynthesis of cofactors, prosthetic groups, and carriers	0	-0.19146	1170
jhp1455	tagE_1	Cell envelope	0	-0.19146	927
jhp1456	tagE_2	Cell envelope	0	-0.19146	939
jhp1457	ccma	Unknown	0	-0.19146	411
jhp1458	mfd	DNA replication, restriction, modification, recombition, and repair	0	-0.19146	3006
jhp1459	fbcF	Unknown	0	-0.19146	504
jhp1460	fbcH	Unknown	0	-0.19146	1239
jhp1461	petC	Unknown	0	-0.19146	858
jhp1462	NA	Unknown	0	-0.19146	531
jhp1463	NA	Unknown	0	-0.19146	1104
jhp1464	ftsI	Cellular Processes	0	-0.19146	1842
jhp1465	fliE	Cellular Processes	0	-0.19146	330
jhp1466	flgC	Cellular Processes	0	-0.19146	486
jhp1467	flgB	Cellular Processes	0	-0.19146	423
jhp1468	ftsW	Cellular Processes	0	-0.19146	1167
jhp1469	ceuE_1	Transport and binding proteins	0	-0.19146	1008
jhp1470	ceuE_2	Transport and binding proteins	0	-0.19146	1002
jhp1471	tsaA	Cellular Processes	0	-0.19146	597
jhp1472	NA	Cell envelope	0	-0.19146	816
jhp1473	pbp2	Cell envelope	0	-0.19146	1767
jhp1474	NA	Unknown	0	-0.19146	444
jhp1475	engB	Hypothetical	0	-0.19146	627
jhp1476	lptA	Unknown	0	-0.19146	558
jhp1477	lptC	Unknown	0	-0.19146	594
jhp1478	NA	Hypothetical	0	-0.19146	495
jhp1479	rlpA	Cell envelope	0	-0.19146	945
jhp1480	dniR	Regulatory functions	0	-0.19146	1125
jhp1481	tatD	Hypothetical	0	-0.19146	765
jhp1482	ribC	Biosynthesis of cofactors, prosthetic groups, and carriers	0	-0.19146	621
jhp1483	flhB_2	Transport and binding proteins	0	-0.19146	273
jhp1484	NA	Transport and binding proteins	0	-0.19146	984
jhp1485	yaeE	Transport and binding proteins	0	-0.19146	648
jhp1486	NA	Unknown	0	-0.19146	423
jhp1487	NA	Unknown	0	-0.19146	597
jhp1488	llm	Cell envelope	0	-0.19146	1008
jhp1489	pdxJ	Biosynthesis of cofactors, prosthetic groups, and carriers	0	-0.19146	789
jhp1490	pdxA	Biosynthesis of cofactors, prosthetic groups, and carriers	0	-0.19146	924
jhp1491	ydiE	Translation	0	-0.19146	1023
jhp1492	flgG_2	Cellular Processes	0	-0.19146	789
jhp1493	NA	Hypothetical	0	-0.19146	630
jhp1494	NA	Hypothetical	0	-0.19146	762
jhp1495	NA	Unknown	0	-0.19146	234
					1492166
