# Supplementary material for: Helicobacter pylori diversification during chronic infection within a single host generates sub-populations with distinct phenotypes
Source: PLoS Pathog. 2020 Dec 28;16(12):e1008686. doi: 10.1371/journal.ppat.1008686 (PMC7794030; doi:10.1371/journal.ppat.1008686)
Supplement: S5 Table — Nucleotide positions of SNP or indel unique to recent isolates are reported with contingency tables showing number of isolates from corpus and antrum with and without a polymorphism in that position as compared to isolates outside that region. Statistical significance was determined with a Fisher’s exact test. Raw and false discovery rate corrected p-values are reported with p-values <0.05 considered statistically significant. (A)Table of recent SNPs (n = 1,379) unique to corpus isolates (corpus, n = 12) compared to isolates originating from other biopsy sites (other, n = 15). (B) Table of recent SNPs (n = 1,379) unique to antrum isolates (antrum, n = 12) compared to isolates originating from other biopsy sites (other, n = 15). (C) Table of recent indels (n = 372) unique to corpus isolates (corpus, n = 12) compared to isolates originating from other biopsy sites (other, n = 15). (D) Table of recent indels (n = 372) unique to antrum isolates (antrum, n = 12) compared to isolates originating from other biopsy sites (other, n = 15). (XLSX) [file ppat.1008686.s012.xlsx]

## Sheet: S5A
S5A Table. Recent SNPs (n=1,379) unique to corpus isolates (corpus, n=12) compared to isolates originating from other biopsy sites (other, n=15).
position	corpus.present	corpus.absent	other.present	other.absent	p.value	p.fdr.adjust
345682	6	6	1	14	0.0237458	1
37728	6	6	1	14	0.0237458	1
243485	6	6	1	14	0.0237458	1
280137	6	6	1	14	0.0237458	1
664367	6	6	1	14	0.0237458	1
1177935	6	6	1	14	0.0237458	1
421291	6	6	1	14	0.0237458	1
878348	6	6	1	14	0.0237458	1
243932	6	6	1	14	0.0237458	1
476744	1	11	7	8	0.0432553	1
738592	7	5	3	12	0.0567506	1
1225400	9	3	15	0	0.0752137	1
1225403	9	3	15	0	0.0752137	1
914577	6	6	13	2	0.0869565	1
914246	6	6	13	2	0.0869565	1
573550	6	6	2	13	0.0869565	1
738535	6	6	2	13	0.0869565	1
884532	6	6	2	13	0.0869565	1
914579	6	6	2	13	0.0869565	1
313380	6	6	2	13	0.0869565	1
738551	6	6	2	13	0.0869565	1
738568	6	6	2	13	0.0869565	1
726335	1	11	6	9	0.0913787	1
521032	12	0	11	4	0.105983	1
476759	0	12	4	11	0.105983	1
738580	6	6	3	12	0.126621	1
476693	6	6	12	3	0.126621	1
738578	6	6	3	12	0.126621	1
476687	6	6	12	3	0.126621	1
738583	6	6	3	12	0.126621	1
737753	4	8	10	5	0.128346	1
737756	4	8	10	5	0.128346	1
1431134	7	5	4	11	0.130246	1
1225390	8	4	14	1	0.138982	1
726352	1	11	5	10	0.181903	1
738265	5	7	2	13	0.185024	1
1431051	5	7	2	13	0.185024	1
660233	5	7	2	13	0.185024	1
1225375	7	5	13	2	0.185024	1
476493	2	10	0	15	0.188034	1
1112860	2	10	0	15	0.188034	1
476542	2	10	0	15	0.188034	1
476570	2	10	0	15	0.188034	1
476519	2	10	0	15	0.188034	1
476471	2	10	0	15	0.188034	1
476555	2	10	0	15	0.188034	1
476568	2	10	0	15	0.188034	1
726314	2	10	7	8	0.217239	1
726327	2	10	7	8	0.217239	1
1201281	0	12	3	12	0.230769	1
1431022	2	10	6	9	0.235749	1
1431014	2	10	6	9	0.235749	1
521008	10	2	9	6	0.235749	1
953838	3	9	8	7	0.23883	1
1112662	4	8	9	6	0.25186	1
737762	4	8	9	6	0.25186	1
1112947	4	8	9	6	0.25186	1
660050	8	4	6	9	0.25186	1
1224959	6	6	11	4	0.256598	1
1431056	6	6	4	11	0.256598	1
1144441	6	6	11	4	0.256598	1
1048667	7	5	5	10	0.25756	1
316333	7	5	5	10	0.25756	1
1341935	7	5	5	10	0.25756	1
288395	5	7	10	5	0.25756	1
1431081	7	5	5	10	0.25756	1
352050	5	7	10	5	0.25756	1
477917	5	7	10	5	0.25756	1
130787	5	7	10	5	0.25756	1
429388	7	5	5	10	0.25756	1
509765	5	7	10	5	0.25756	1
640810	7	5	5	10	0.25756	1
1063044	5	7	10	5	0.25756	1
1248030	5	7	10	5	0.25756	1
1501630	5	7	10	5	0.25756	1
361348	5	7	10	5	0.25756	1
604776	7	5	5	10	0.25756	1
742178	5	7	10	5	0.25756	1
812046	5	7	10	5	0.25756	1
1070931	7	5	5	10	0.25756	1
1524077	5	7	10	5	0.25756	1
325333	5	7	10	5	0.25756	1
1431067	7	5	5	10	0.25756	1
688497	5	7	10	5	0.25756	1
738058	5	7	10	5	0.25756	1
742180	5	7	10	5	0.25756	1
1431088	7	5	5	10	0.25756	1
342806	7	5	5	10	0.25756	1
477923	5	7	10	5	0.25756	1
477926	5	7	10	5	0.25756	1
415353	7	5	5	10	0.25756	1
491401	5	7	10	5	0.25756	1
538713	7	5	5	10	0.25756	1
825988	5	7	10	5	0.25756	1
1431119	7	5	5	10	0.25756	1
727192	3	9	1	14	0.294017	1
726377	1	11	4	11	0.34188	1
1298381	11	1	11	4	0.34188	1
833059	11	1	11	4	0.34188	1
833113	11	1	11	4	0.34188	1
1431048	4	8	2	13	0.357488	1
1431139	4	8	2	13	0.357488	1
1430944	9	3	7	8	0.36513	1
1430944	0	12	1	14	0.36513	1
1144680	2	10	5	10	0.408213	1
1431030	2	10	5	10	0.408213	1
1061090	2	10	5	10	0.408213	1
1145752	10	2	10	5	0.408213	1
1431038	2	10	5	10	0.408213	1
962840	10	2	10	5	0.408213	1
1145774	10	2	10	5	0.408213	1
962778	10	2	10	5	0.408213	1
1019554	3	9	7	8	0.424409	1
1526115	3	9	7	8	0.424409	1
520531	9	3	8	7	0.424409	1
953824	3	9	7	8	0.424409	1
1255523	4	8	8	7	0.440795	1
125215	4	8	8	7	0.440795	1
833027	4	8	8	7	0.440795	1
908188	4	8	8	7	0.440795	1
325895	4	8	8	7	0.440795	1
568241	4	8	8	7	0.440795	1
1292146	4	8	8	7	0.440795	1
1544109	4	8	8	7	0.440795	1
832895	4	8	8	7	0.440795	1
832922	4	8	8	7	0.440795	1
865757	4	8	8	7	0.440795	1
1008326	4	8	8	7	0.440795	1
1101176	4	8	8	7	0.440795	1
1282291	4	8	8	7	0.440795	1
116184	4	8	8	7	0.440795	1
953184	4	8	8	7	0.440795	1
1092155	4	8	8	7	0.440795	1
1251861	4	8	8	7	0.440795	1
659948	4	8	8	7	0.440795	1
660146	4	8	8	7	0.440795	1
1169354	4	8	8	7	0.440795	1
758801	4	8	8	7	0.440795	1
778797	4	8	8	7	0.440795	1
1386850	4	8	8	7	0.440795	1
416329	4	8	8	7	0.440795	1
462462	4	8	8	7	0.440795	1
872773	4	8	8	7	0.440795	1
1512229	4	8	8	7	0.440795	1
639710	4	8	8	7	0.440795	1
833023	4	8	8	7	0.440795	1
1044980	8	4	7	8	0.440795	1
1048725	8	4	7	8	0.440795	1
1044791	8	4	7	8	0.440795	1
1044667	8	4	7	8	0.440795	1
1410295	8	4	7	8	0.440795	1
914625	8	4	7	8	0.440795	1
462072	8	4	7	8	0.440795	1
1547269	11	1	15	0	0.444444	1
1224921	11	1	15	0	0.444444	1
738368	1	11	0	15	0.444444	1
1225445	11	1	15	0	0.444444	1
1225447	11	1	15	0	0.444444	1
652841	1	11	0	15	0.444444	1
1225441	11	1	15	0	0.444444	1
454168	1	11	0	15	0.444444	1
1114883	1	11	0	15	0.444444	1
1431043	1	11	0	15	0.444444	1
520562	1	11	0	15	0.444444	1
367593	11	1	15	0	0.444444	1
654914	1	11	0	15	0.444444	1
1493355	1	11	0	15	0.444444	1
410949	1	11	0	15	0.444444	1
462105	1	11	0	15	0.444444	1
476576	1	11	0	15	0.444444	1
1547231	7	5	11	4	0.447902	1
1038009	7	5	6	9	0.449482	1
1032401	7	5	6	9	0.449482	1
1037264	7	5	6	9	0.449482	1
1044522	7	5	6	9	0.449482	1
1225330	5	7	9	6	0.449482	1
1037095	7	5	6	9	0.449482	1
1037351	7	5	6	9	0.449482	1
233659	7	5	6	9	0.449482	1
476726	5	7	9	6	0.449482	1
1144416	5	7	9	6	0.449482	1
233656	7	5	6	9	0.449482	1
1224497	6	6	5	10	0.451653	1
1225348	6	6	10	5	0.451653	1
1144377	6	6	5	10	0.451653	1
1144379	6	6	5	10	0.451653	1
1431070	6	6	5	10	0.451653	1
1144438	6	6	10	5	0.451653	1
1224375	12	0	13	2	0.487179	1
741596	12	0	13	2	0.487179	1
462999	12	0	13	2	0.487179	1
476762	0	12	2	13	0.487179	1
476969	0	12	2	13	0.487179	1
477065	0	12	2	13	0.487179	1
462798	2	10	1	14	0.569231	1
953773	2	10	1	14	0.569231	1
994844	1	11	3	12	0.605128	1
106940	1	11	3	12	0.605128	1
116324	1	11	3	12	0.605128	1
154893	1	11	3	12	0.605128	1
233732	11	1	12	3	0.605128	1
888345	1	11	3	12	0.605128	1
732691	1	11	3	12	0.605128	1
1092287	1	11	3	12	0.605128	1
233758	11	1	12	3	0.605128	1
109978	1	11	3	12	0.605128	1
880176	1	11	3	12	0.605128	1
129684	1	11	3	12	0.605128	1
233737	11	1	12	3	0.605128	1
953120	3	9	2	13	0.628019	1
1032223	9	3	13	2	0.628019	1
953062	3	9	2	13	0.628019	1
953047	3	9	2	13	0.628019	1
953071	3	9	2	13	0.628019	1
953080	3	9	2	13	0.628019	1
738334	9	3	13	2	0.628019	1
953074	3	9	2	13	0.628019	1
1225008	4	8	3	12	0.661836	1
1225038	4	8	3	12	0.661836	1
1546013	8	4	12	3	0.661836	1
1546015	8	4	12	3	0.661836	1
1225034	4	8	3	12	0.661836	1
1225004	4	8	3	12	0.661836	1
1225028	4	8	3	12	0.661836	1
1225022	4	8	3	12	0.661836	1
1225010	4	8	3	12	0.661836	1
930835	10	2	11	4	0.661836	1
233695	10	2	11	4	0.661836	1
962771	10	2	11	4	0.661836	1
1145777	10	2	11	4	0.661836	1
1546493	2	10	4	11	0.661836	1
520494	9	3	9	6	0.682838	1
520568	9	3	9	6	0.682838	1
233686	9	3	9	6	0.682838	1
233691	9	3	9	6	0.682838	1
520579	9	3	9	6	0.682838	1
520507	9	3	9	6	0.682838	1
520582	9	3	9	6	0.682838	1
233683	9	3	9	6	0.682838	1
520522	9	3	9	6	0.682838	1
233689	9	3	9	6	0.682838	1
738463	9	3	9	6	0.682838	1
738466	9	3	9	6	0.682838	1
738506	9	3	10	5	0.695652	1
1430998	3	9	5	10	0.695652	1
1430960	9	3	10	5	0.695652	1
462863	9	3	10	5	0.695652	1
741722	9	3	10	5	0.695652	1
962789	9	3	10	5	0.695652	1
962792	9	3	10	5	0.695652	1
741725	9	3	10	5	0.695652	1
462849	9	3	10	5	0.695652	1
962843	9	3	10	5	0.695652	1
1044812	8	4	8	7	0.695966	1
1048652	8	4	8	7	0.695966	1
1044718	8	4	8	7	0.695966	1
1044950	8	4	8	7	0.695966	1
1048692	8	4	8	7	0.695966	1
737906	4	8	7	8	0.695966	1
1044622	8	4	8	7	0.695966	1
737882	4	8	7	8	0.695966	1
737930	4	8	7	8	0.695966	1
520547	8	4	8	7	0.695966	1
737912	4	8	7	8	0.695966	1
737918	4	8	7	8	0.695966	1
737914	4	8	7	8	0.695966	1
737884	4	8	7	8	0.695966	1
737951	4	8	7	8	0.695966	1
737790	4	8	7	8	0.695966	1
737776	4	8	7	8	0.695966	1
737794	4	8	7	8	0.695966	1
1047703	8	4	8	7	0.695966	1
520564	8	4	8	7	0.695966	1
737893	4	8	7	8	0.695966	1
1224974	4	8	7	8	0.695966	1
520549	8	4	8	7	0.695966	1
737782	4	8	7	8	0.695966	1
737797	4	8	7	8	0.695966	1
726275	5	7	8	7	0.703567	1
953197	5	7	8	7	0.703567	1
953590	7	5	10	5	0.706331	1
1225364	7	5	10	5	0.706331	1
1225361	7	5	10	5	0.706331	1
1224519	6	6	6	9	0.706825	1
1224521	6	6	6	9	0.706825	1
1431006	6	6	6	9	0.706825	1
1224530	6	6	6	9	0.706825	1
1224525	6	6	6	9	0.706825	1
446295	12	0	15	0	1	1
962631	12	0	14	1	1	1
1242812	12	0	15	0	1	1
118924	1	11	2	13	1	1
211123	12	0	15	0	1	1
332871	12	0	15	0	1	1
337406	12	0	15	0	1	1
530279	12	0	15	0	1	1
530303	12	0	15	0	1	1
530406	12	0	15	0	1	1
530559	12	0	15	0	1	1
578987	12	0	15	0	1	1
709110	12	0	15	0	1	1
709133	12	0	15	0	1	1
709172	12	0	15	0	1	1
931068	12	0	15	0	1	1
1010603	12	0	15	0	1	1
1224406	4	8	4	11	1	1
1242796	12	0	15	0	1	1
1547356	12	0	15	0	1	1
1242789	12	0	15	0	1	1
481985	1	11	2	13	1	1
962568	12	0	15	0	1	1
1360411	12	0	15	0	1	1
1242801	12	0	15	0	1	1
131253	12	0	15	0	1	1
332808	12	0	15	0	1	1
530413	12	0	15	0	1	1
530463	12	0	15	0	1	1
708038	12	0	15	0	1	1
962581	12	0	15	0	1	1
962589	12	0	15	0	1	1
1217374	12	0	15	0	1	1
1217401	12	0	15	0	1	1
1217494	12	0	15	0	1	1
1217498	12	0	15	0	1	1
1224504	0	12	1	14	1	1
1242803	12	0	15	0	1	1
163538	1	11	2	13	1	1
530308	12	0	15	0	1	1
530327	12	0	15	0	1	1
530527	12	0	15	0	1	1
709086	12	0	15	0	1	1
709123	12	0	15	0	1	1
709130	12	0	15	0	1	1
709145	12	0	15	0	1	1
899907	12	0	15	0	1	1
1010553	12	0	15	0	1	1
1217395	12	0	15	0	1	1
1217453	12	0	15	0	1	1
1217462	12	0	15	0	1	1
1217482	12	0	15	0	1	1
1224435	4	8	4	11	1	1
1242799	12	0	15	0	1	1
1547331	12	0	15	0	1	1
709113	12	0	15	0	1	1
931066	12	0	15	0	1	1
1217486	12	0	15	0	1	1
1224440	4	8	4	11	1	1
1224456	4	8	4	11	1	1
1547274	12	0	15	0	1	1
1217475	12	0	15	0	1	1
168092	1	11	2	13	1	1
530264	12	0	15	0	1	1
530274	12	0	15	0	1	1
530530	12	0	15	0	1	1
530562	12	0	15	0	1	1
618190	12	0	15	0	1	1
709119	12	0	15	0	1	1
709125	12	0	15	0	1	1
931063	12	0	15	0	1	1
1162135	12	0	15	0	1	1
1224142	12	0	15	0	1	1
1224344	12	0	15	0	1	1
1242777	12	0	15	0	1	1
1242819	12	0	15	0	1	1
1547299	12	0	15	0	1	1
962606	12	0	15	0	1	1
1431000	0	12	1	14	1	1
166726	12	0	15	0	1	1
330950	12	0	15	0	1	1
368036	12	0	15	0	1	1
737855	4	8	5	10	1	1
742995	12	0	15	0	1	1
860684	12	0	15	0	1	1
914881	12	0	15	0	1	1
933461	12	0	15	0	1	1
953420	12	0	14	1	1	1
962910	10	2	13	2	1	1
962918	10	2	13	2	1	1
1025468	12	0	15	0	1	1
1025624	12	0	15	0	1	1
1025967	12	0	15	0	1	1
1027831	12	0	15	0	1	1
1182250	12	0	15	0	1	1
1203341	12	0	15	0	1	1
1224655	12	0	15	0	1	1
1224934	10	2	12	3	1	1
1225256	4	8	5	10	1	1
1225282	4	8	5	10	1	1
1235978	12	0	15	0	1	1
123030	12	0	15	0	1	1
159155	12	0	15	0	1	1
259194	12	0	15	0	1	1
304447	12	0	15	0	1	1
332643	12	0	15	0	1	1
367926	12	0	15	0	1	1
367957	12	0	15	0	1	1
403849	12	0	15	0	1	1
418289	12	0	15	0	1	1
526148	12	0	15	0	1	1
543876	12	0	15	0	1	1
546554	12	0	15	0	1	1
640473	12	0	15	0	1	1
742659	12	0	15	0	1	1
776900	12	0	15	0	1	1
852262	12	0	15	0	1	1
914321	12	0	15	0	1	1
914618	12	0	15	0	1	1
916293	12	0	15	0	1	1
933475	12	0	15	0	1	1
933580	12	0	15	0	1	1
933775	12	0	15	0	1	1
1028048	12	0	15	0	1	1
1028082	12	0	15	0	1	1
1028277	12	0	15	0	1	1
1030766	12	0	15	0	1	1
1031501	12	0	15	0	1	1
1032094	12	0	15	0	1	1
1200969	12	0	15	0	1	1
1201389	12	0	15	0	1	1
1202980	12	0	15	0	1	1
1203019	12	0	15	0	1	1
1217574	12	0	15	0	1	1
1217892	12	0	15	0	1	1
1223349	12	0	15	0	1	1
1223414	12	0	15	0	1	1
1225299	4	8	5	10	1	1
1225459	12	0	15	0	1	1
1225809	12	0	15	0	1	1
1242747	12	0	15	0	1	1
1244977	12	0	15	0	1	1
1298320	12	0	15	0	1	1
1311940	12	0	15	0	1	1
1437284	12	0	15	0	1	1
1472010	12	0	15	0	1	1
1546039	8	4	11	4	1	1
1546503	2	10	2	13	1	1
1547139	4	8	5	10	1	1
1547784	12	0	15	0	1	1
332390	12	0	15	0	1	1
366234	12	0	15	0	1	1
546608	12	0	15	0	1	1
708835	12	0	15	0	1	1
953229	10	2	13	2	1	1
1202993	12	0	15	0	1	1
1430982	2	10	2	13	1	1
1545528	12	0	15	0	1	1
1546079	8	4	10	5	1	1
1547226	7	5	9	6	1	1
85237	12	0	15	0	1	1
382342	0	12	1	14	1	1
477577	2	10	3	12	1	1
546003	1	11	2	13	1	1
737827	3	9	3	12	1	1
962964	12	0	15	0	1	1
1179569	1	11	2	13	1	1
1181639	12	0	15	0	1	1
1224833	12	0	15	0	1	1
1224835	12	0	15	0	1	1
1225795	12	0	15	0	1	1
332063	12	0	15	0	1	1
332645	12	0	15	0	1	1
366228	12	0	15	0	1	1
718163	12	0	15	0	1	1
914883	12	0	15	0	1	1
1027867	12	0	15	0	1	1
1225293	3	9	4	11	1	1
1430952	10	2	12	3	1	1
9191	12	0	15	0	1	1
80625	12	0	15	0	1	1
84062	12	0	15	0	1	1
91737	12	0	15	0	1	1
115079	12	0	15	0	1	1
166525	1	11	2	13	1	1
253065	0	12	1	14	1	1
273221	12	0	15	0	1	1
304558	12	0	15	0	1	1
324447	12	0	15	0	1	1
331522	12	0	15	0	1	1
331805	12	0	15	0	1	1
331858	12	0	15	0	1	1
332242	12	0	15	0	1	1
332393	12	0	15	0	1	1
344968	12	0	15	0	1	1
350345	12	0	15	0	1	1
365942	12	0	15	0	1	1
365972	12	0	15	0	1	1
367739	12	0	15	0	1	1
367978	12	0	15	0	1	1
373028	12	0	15	0	1	1
434620	12	0	15	0	1	1
476703	1	11	1	14	1	1
519312	12	0	15	0	1	1
545316	12	0	15	0	1	1
664730	12	0	15	0	1	1
664976	12	0	15	0	1	1
709927	12	0	15	0	1	1
741637	10	2	13	2	1	1
748198	12	0	15	0	1	1
758164	12	0	15	0	1	1
814380	12	0	15	0	1	1
815406	12	0	15	0	1	1
913676	12	0	15	0	1	1
914253	12	0	15	0	1	1
925637	12	0	15	0	1	1
992516	1	11	2	13	1	1
1024780	12	0	15	0	1	1
1062670	0	12	1	14	1	1
1144131	12	0	15	0	1	1
1178138	12	0	15	0	1	1
1182123	12	0	15	0	1	1
1182259	12	0	15	0	1	1
1182279	12	0	15	0	1	1
1182367	12	0	15	0	1	1
1182369	12	0	15	0	1	1
1182380	12	0	15	0	1	1
1199398	12	0	15	0	1	1
1200456	12	0	15	0	1	1
1200559	1	11	2	13	1	1
1202447	12	0	15	0	1	1
1218124	12	0	15	0	1	1
1223226	12	0	15	0	1	1
1225084	4	8	5	10	1	1
1225159	4	8	5	10	1	1
1225201	4	8	5	10	1	1
1225289	3	9	4	11	1	1
1225291	3	9	4	11	1	1
1226092	12	0	15	0	1	1
1226197	12	0	15	0	1	1
1226253	12	0	15	0	1	1
1226272	12	0	15	0	1	1
1235016	12	0	15	0	1	1
1235833	12	0	15	0	1	1
1235886	12	0	15	0	1	1
1236140	12	0	15	0	1	1
1245833	12	0	15	0	1	1
1247712	12	0	15	0	1	1
1257980	12	0	15	0	1	1
1264072	12	0	15	0	1	1
1298327	12	0	15	0	1	1
1298372	12	0	15	0	1	1
1304612	0	12	1	14	1	1
1305978	12	0	15	0	1	1
1358859	12	0	15	0	1	1
1390870	12	0	15	0	1	1
1430928	10	2	12	3	1	1
1477632	12	0	15	0	1	1
1491109	12	0	15	0	1	1
1544994	12	0	15	0	1	1
1545637	12	0	15	0	1	1
1545852	12	0	15	0	1	1
1546132	8	4	10	5	1	1
1546209	8	4	10	5	1	1
1546311	8	4	10	5	1	1
1547154	4	8	5	10	1	1
1547786	12	0	15	0	1	1
38056	1	11	2	13	1	1
41371	12	0	15	0	1	1
72297	1	11	2	13	1	1
100505	12	0	15	0	1	1
166891	12	0	15	0	1	1
193122	12	0	15	0	1	1
331233	12	0	15	0	1	1
331732	12	0	15	0	1	1
352962	12	0	15	0	1	1
365989	12	0	15	0	1	1
366020	12	0	15	0	1	1
366280	12	0	15	0	1	1
366313	12	0	15	0	1	1
366707	12	0	15	0	1	1
473807	12	0	15	0	1	1
486467	12	0	15	0	1	1
489245	12	0	15	0	1	1
520358	11	1	14	1	1	1
543617	12	0	15	0	1	1
543887	12	0	15	0	1	1
546009	11	1	13	2	1	1
708285	12	0	15	0	1	1
709038	12	0	15	0	1	1
716730	12	0	15	0	1	1
718130	12	0	15	0	1	1
737840	1	11	2	13	1	1
737842	1	11	2	13	1	1
741610	10	2	13	2	1	1
741653	10	2	13	2	1	1
757449	12	0	15	0	1	1
778854	12	0	15	0	1	1
781191	12	0	15	0	1	1
834937	12	0	14	1	1	1
834964	12	0	15	0	1	1
914258	12	0	15	0	1	1
953141	3	9	4	11	1	1
962941	10	2	13	2	1	1
1031383	12	0	15	0	1	1
1142882	12	0	15	0	1	1
1181623	12	0	15	0	1	1
1182357	12	0	15	0	1	1
1203061	12	0	15	0	1	1
1203487	12	0	15	0	1	1
1217643	12	0	15	0	1	1
1217676	12	0	15	0	1	1
1217866	12	0	15	0	1	1
1218268	12	0	15	0	1	1
1218442	12	0	15	0	1	1
1218754	12	0	15	0	1	1
1225815	12	0	15	0	1	1
1226127	12	0	15	0	1	1
1235896	12	0	15	0	1	1
1242759	12	0	15	0	1	1
1297630	0	12	1	14	1	1
1311596	0	12	1	14	1	1
1345955	12	0	15	0	1	1
1415603	12	0	15	0	1	1
1489549	1	11	2	13	1	1
1518685	12	0	15	0	1	1
1523036	12	0	15	0	1	1
1540973	12	0	15	0	1	1
1544834	12	0	15	0	1	1
1545613	12	0	15	0	1	1
1545666	12	0	15	0	1	1
366103	12	0	15	0	1	1
741608	10	2	13	2	1	1
962903	10	2	13	2	1	1
1201343	12	0	15	0	1	1
1245109	12	0	15	0	1	1
1546021	8	4	11	4	1	1
331776	12	0	15	0	1	1
332360	12	0	15	0	1	1
366705	12	0	15	0	1	1
367613	12	0	15	0	1	1
478814	0	12	1	14	1	1
708231	12	0	15	0	1	1
914389	12	0	15	0	1	1
962901	10	2	13	2	1	1
1203272	12	0	15	0	1	1
1224653	12	0	15	0	1	1
1225132	4	8	5	10	1	1
1225146	4	8	5	10	1	1
1225162	4	8	5	10	1	1
1225251	4	8	5	10	1	1
1225254	4	8	5	10	1	1
1225764	12	0	15	0	1	1
1288772	12	0	15	0	1	1
1545597	12	0	15	0	1	1
1546054	8	4	10	5	1	1
1546130	8	4	10	5	1	1
1546290	8	4	10	5	1	1
1546514	2	10	2	13	1	1
366236	12	0	15	0	1	1
367585	12	0	15	0	1	1
429153	12	0	15	0	1	1
727214	0	12	1	14	1	1
1200971	12	0	15	0	1	1
1223392	12	0	15	0	1	1
1247815	12	0	15	0	1	1
1545534	12	0	15	0	1	1
66596	12	0	15	0	1	1
106666	12	0	15	0	1	1
227954	12	0	15	0	1	1
331810	12	0	15	0	1	1
331840	12	0	15	0	1	1
331894	12	0	15	0	1	1
332041	12	0	15	0	1	1
332269	12	0	15	0	1	1
332388	12	0	15	0	1	1
332614	12	0	15	0	1	1
333499	12	0	15	0	1	1
429866	12	0	15	0	1	1
483085	12	0	15	0	1	1
530137	12	0	15	0	1	1
628017	12	0	15	0	1	1
709028	12	0	15	0	1	1
709030	12	0	15	0	1	1
709368	12	0	15	0	1	1
709929	12	0	15	0	1	1
720198	12	0	15	0	1	1
724644	12	0	15	0	1	1
734469	12	0	15	0	1	1
738310	10	2	12	3	1	1
741682	10	2	13	2	1	1
742882	12	0	15	0	1	1
953373	12	0	15	0	1	1
962894	10	2	13	2	1	1
967465	12	0	15	0	1	1
981747	12	0	15	0	1	1
991277	12	0	15	0	1	1
997786	12	0	15	0	1	1
1027980	12	0	15	0	1	1
1029048	12	0	15	0	1	1
1029332	12	0	15	0	1	1
1039493	0	12	1	14	1	1
1145713	11	1	13	2	1	1
1145715	11	1	13	2	1	1
1161894	12	0	15	0	1	1
1178157	12	0	15	0	1	1
1181704	12	0	15	0	1	1
1181749	12	0	15	0	1	1
1181902	12	0	15	0	1	1
1182030	12	0	15	0	1	1
1182348	12	0	15	0	1	1
1193946	12	0	15	0	1	1
1197829	12	0	15	0	1	1
1201111	12	0	15	0	1	1
1217562	12	0	15	0	1	1
1218163	12	0	15	0	1	1
1218444	12	0	15	0	1	1
1222870	12	0	15	0	1	1
1223416	12	0	15	0	1	1
1223517	12	0	15	0	1	1
1223587	12	0	15	0	1	1
1225192	4	8	5	10	1	1
1225280	4	8	5	10	1	1
1225497	12	0	15	0	1	1
1235894	12	0	15	0	1	1
1242762	12	0	15	0	1	1
1245300	12	0	15	0	1	1
1247723	12	0	15	0	1	1
1264387	12	0	15	0	1	1
1288171	12	0	15	0	1	1
1545079	12	0	15	0	1	1
1546023	8	4	11	4	1	1
1546033	8	4	11	4	1	1
1546081	8	4	10	5	1	1
1546140	8	4	10	5	1	1
1546222	8	4	10	5	1	1
1546303	8	4	10	5	1	1
1547245	10	2	13	2	1	1
1547426	12	0	15	0	1	1
1547510	12	0	15	0	1	1
1547755	12	0	15	0	1	1
1547900	12	0	15	0	1	1
233772	11	1	13	2	1	1
304550	12	0	15	0	1	1
333495	12	0	15	0	1	1
366065	12	0	15	0	1	1
366245	12	0	15	0	1	1
366247	12	0	15	0	1	1
367596	12	0	15	0	1	1
708640	12	0	15	0	1	1
727206	1	11	1	14	1	1
738358	10	2	12	3	1	1
742348	12	0	15	0	1	1
742978	12	0	15	0	1	1
865425	2	10	2	13	1	1
914341	12	0	15	0	1	1
914609	12	0	15	0	1	1
1182010	12	0	15	0	1	1
1182143	12	0	15	0	1	1
1182346	12	0	15	0	1	1
1200462	12	0	15	0	1	1
1218258	12	0	15	0	1	1
1223963	12	0	15	0	1	1
1225241	4	8	5	10	1	1
1225465	12	0	15	0	1	1
1225523	12	0	15	0	1	1
1226200	12	0	15	0	1	1
1235898	12	0	15	0	1	1
1354298	12	0	15	0	1	1
1544876	12	0	15	0	1	1
1545238	12	0	15	0	1	1
1545524	12	0	15	0	1	1
1545842	12	0	15	0	1	1
1545844	12	0	15	0	1	1
1546108	8	4	10	5	1	1
1546114	8	4	10	5	1	1
1546480	3	9	4	11	1	1
1547193	5	7	6	9	1	1
1547202	5	7	6	9	1	1
1547441	12	0	15	0	1	1
1547781	12	0	15	0	1	1
332058	12	0	15	0	1	1
332169	12	0	15	0	1	1
1200686	12	0	15	0	1	1
1223111	12	0	15	0	1	1
1223927	12	0	15	0	1	1
1224050	12	0	15	0	1	1
1235837	12	0	15	0	1	1
1244399	12	0	15	0	1	1
1245410	12	0	15	0	1	1
1246147	12	0	15	0	1	1
135957	12	0	15	0	1	1
171012	12	0	15	0	1	1
196761	12	0	15	0	1	1
233803	12	0	14	1	1	1
233821	12	0	14	1	1	1
331002	12	0	15	0	1	1
331302	12	0	15	0	1	1
331308	12	0	15	0	1	1
331404	12	0	15	0	1	1
331482	12	0	15	0	1	1
331524	12	0	15	0	1	1
332217	12	0	15	0	1	1
332385	12	0	15	0	1	1
332457	12	0	15	0	1	1
366132	12	0	15	0	1	1
366135	12	0	15	0	1	1
366225	12	0	15	0	1	1
367446	12	0	15	0	1	1
367764	12	0	15	0	1	1
367799	12	0	15	0	1	1
367814	12	0	15	0	1	1
368018	12	0	15	0	1	1
368084	12	0	15	0	1	1
462087	3	9	4	11	1	1
593169	12	0	15	0	1	1
619026	12	0	15	0	1	1
690851	12	0	15	0	1	1
708314	12	0	15	0	1	1
708497	12	0	15	0	1	1
708566	12	0	15	0	1	1
708857	12	0	15	0	1	1
718161	12	0	15	0	1	1
718170	12	0	15	0	1	1
718230	12	0	15	0	1	1
718239	12	0	15	0	1	1
741620	10	2	13	2	1	1
777463	12	0	15	0	1	1
833032	11	1	13	2	1	1
896627	12	0	15	0	1	1
945496	12	0	15	0	1	1
953410	12	0	15	0	1	1
962834	8	4	10	5	1	1
1026523	1	11	2	13	1	1
1144168	12	0	14	1	1	1
1180861	12	0	15	0	1	1
1180989	12	0	15	0	1	1
1181021	12	0	15	0	1	1
1181195	12	0	15	0	1	1
1181226	12	0	15	0	1	1
1181433	12	0	15	0	1	1
1181783	12	0	15	0	1	1
1181918	12	0	15	0	1	1
1181978	12	0	15	0	1	1
1182188	12	0	15	0	1	1
1182284	12	0	15	0	1	1
1200428	12	0	15	0	1	1
1200788	12	0	15	0	1	1
1201475	12	0	15	0	1	1
1203030	12	0	15	0	1	1
1217825	12	0	15	0	1	1
1217885	12	0	15	0	1	1
1218183	12	0	15	0	1	1
1218237	12	0	15	0	1	1
1222844	12	0	15	0	1	1
1222853	12	0	15	0	1	1
1222858	12	0	15	0	1	1
1222919	12	0	15	0	1	1
1223096	12	0	15	0	1	1
1223189	12	0	15	0	1	1
1223405	12	0	15	0	1	1
1223426	12	0	15	0	1	1
1223495	12	0	15	0	1	1
1223507	12	0	15	0	1	1
1223525	12	0	15	0	1	1
1223548	12	0	15	0	1	1
1223834	12	0	15	0	1	1
1223855	12	0	15	0	1	1
1223933	12	0	15	0	1	1
1224014	12	0	15	0	1	1
1224752	12	0	15	0	1	1
1224863	12	0	15	0	1	1
1224878	12	0	15	0	1	1
1224905	12	0	15	0	1	1
1224944	8	4	11	4	1	1
1224980	4	8	6	9	1	1
1225055	4	8	5	10	1	1
1225091	4	8	5	10	1	1
1225136	4	8	5	10	1	1
1225286	3	9	4	11	1	1
1225295	3	9	4	11	1	1
1225319	4	8	5	10	1	1
1225499	12	0	15	0	1	1
1225856	12	0	15	0	1	1
1226119	12	0	15	0	1	1
1226204	12	0	15	0	1	1
1235801	12	0	15	0	1	1
1235858	12	0	15	0	1	1
1235918	12	0	15	0	1	1
1235933	12	0	15	0	1	1
1235987	12	0	15	0	1	1
1236037	12	0	15	0	1	1
1244084	12	0	15	0	1	1
1244237	12	0	15	0	1	1
1244384	12	0	15	0	1	1
1244390	12	0	15	0	1	1
1244708	12	0	15	0	1	1
1244741	12	0	15	0	1	1
1244764	12	0	15	0	1	1
1244804	12	0	15	0	1	1
1245365	12	0	15	0	1	1
1245446	12	0	15	0	1	1
1245497	12	0	15	0	1	1
1245674	12	0	15	0	1	1
1245976	12	0	15	0	1	1
1245991	12	0	15	0	1	1
1246078	12	0	15	0	1	1
1246087	12	0	15	0	1	1
1246339	12	0	15	0	1	1
1247479	12	0	15	0	1	1
1247779	12	0	15	0	1	1
1247797	12	0	15	0	1	1
1507301	12	0	15	0	1	1
1514003	12	0	15	0	1	1
1544966	12	0	15	0	1	1
1545206	12	0	15	0	1	1
1545290	12	0	15	0	1	1
1545608	12	0	15	0	1	1
1546085	8	4	10	5	1	1
1546187	8	4	9	6	1	1
1547432	12	0	15	0	1	1
331065	12	0	15	0	1	1
332016	12	0	15	0	1	1
520552	1	11	1	14	1	1
709309	12	0	15	0	1	1
1181052	12	0	15	0	1	1
1181307	12	0	15	0	1	1
1224818	12	0	15	0	1	1
1226255	12	0	15	0	1	1
1246150	12	0	15	0	1	1
1430990	4	8	4	11	1	1
1547757	12	0	15	0	1	1
331041	12	0	15	0	1	1
367787	12	0	15	0	1	1
709471	12	0	15	0	1	1
1181268	12	0	15	0	1	1
1181586	12	0	15	0	1	1
1224650	12	0	15	0	1	1
1225232	4	8	5	10	1	1
1245551	12	0	15	0	1	1
1544942	12	0	15	0	1	1
1546352	8	4	10	5	1	1
332466	12	0	15	0	1	1
365991	12	0	15	0	1	1
708902	12	0	15	0	1	1
709225	12	0	15	0	1	1
737860	4	8	6	9	1	1
962762	10	2	12	3	1	1
1181975	12	0	15	0	1	1
1222979	12	0	15	0	1	1
1244147	12	0	15	0	1	1
1244762	12	0	15	0	1	1
1244768	12	0	15	0	1	1
1246045	12	0	15	0	1	1
1546280	8	4	10	5	1	1
26702	12	0	15	0	1	1
29597	12	0	15	0	1	1
33856	12	0	15	0	1	1
129189	12	0	15	0	1	1
239238	12	0	15	0	1	1
304439	12	0	15	0	1	1
328651	12	0	15	0	1	1
331005	12	0	15	0	1	1
331062	12	0	15	0	1	1
331161	12	0	15	0	1	1
331323	12	0	15	0	1	1
331506	12	0	15	0	1	1
331992	12	0	15	0	1	1
332022	12	0	15	0	1	1
332106	12	0	15	0	1	1
332172	12	0	15	0	1	1
332277	12	0	15	0	1	1
332283	12	0	15	0	1	1
332307	12	0	15	0	1	1
332406	12	0	15	0	1	1
332657	12	0	15	0	1	1
332879	12	0	15	0	1	1
366003	12	0	15	0	1	1
366117	12	0	15	0	1	1
366144	12	0	15	0	1	1
366294	12	0	15	0	1	1
367701	12	0	15	0	1	1
368039	12	0	15	0	1	1
462096	1	11	1	14	1	1
462624	2	10	2	13	1	1
462939	11	1	13	2	1	1
463044	12	0	15	0	1	1
477594	4	8	4	11	1	1
582656	12	0	15	0	1	1
662213	12	0	15	0	1	1
708089	12	0	15	0	1	1
708110	12	0	15	0	1	1
708305	12	0	15	0	1	1
708386	12	0	15	0	1	1
708452	12	0	15	0	1	1
709201	12	0	15	0	1	1
709273	12	0	15	0	1	1
709387	12	0	15	0	1	1
718056	12	0	15	0	1	1
718096	12	0	15	0	1	1
727201	1	11	1	14	1	1
737806	4	8	6	9	1	1
737833	3	9	3	12	1	1
795570	12	0	15	0	1	1
804939	0	12	1	14	1	1
948732	1	11	2	13	1	1
953599	6	6	8	7	1	1
962921	10	2	13	2	1	1
962933	10	2	13	2	1	1
1123238	0	12	1	14	1	1
1178128	12	0	15	0	1	1
1180882	12	0	15	0	1	1
1181313	12	0	15	0	1	1
1181936	12	0	15	0	1	1
1181993	12	0	15	0	1	1
1182110	12	0	15	0	1	1
1200476	0	12	1	14	1	1
1200548	12	0	15	0	1	1
1200554	12	0	15	0	1	1
1200557	12	0	15	0	1	1
1200734	12	0	15	0	1	1
1200857	12	0	15	0	1	1
1200863	12	0	15	0	1	1
1201232	12	0	15	0	1	1
1201373	12	0	15	0	1	1
1201379	12	0	15	0	1	1
1201448	12	0	15	0	1	1
1201610	12	0	15	0	1	1
1202985	12	0	15	0	1	1
1203111	12	0	15	0	1	1
1203174	12	0	15	0	1	1
1203189	12	0	15	0	1	1
1203540	12	0	15	0	1	1
1217594	12	0	15	0	1	1
1217702	12	0	15	0	1	1
1217922	12	0	15	0	1	1
1217933	12	0	15	0	1	1
1217945	12	0	15	0	1	1
1217954	12	0	15	0	1	1
1218002	12	0	15	0	1	1
1218059	12	0	15	0	1	1
1218201	12	0	15	0	1	1
1222856	12	0	15	0	1	1
1223204	12	0	15	0	1	1
1223498	12	0	15	0	1	1
1223546	12	0	15	0	1	1
1223825	12	0	15	0	1	1
1223843	12	0	15	0	1	1
1224587	7	5	8	7	1	1
1224680	12	0	15	0	1	1
1224797	12	0	15	0	1	1
1225208	4	8	5	10	1	1
1225823	12	0	15	0	1	1
1226066	12	0	15	0	1	1
1226309	12	0	15	0	1	1
1226336	12	0	15	0	1	1
1235975	12	0	15	0	1	1
1236005	12	0	15	0	1	1
1236044	12	0	15	0	1	1
1236056	12	0	15	0	1	1
1241852	12	0	15	0	1	1
1244648	12	0	15	0	1	1
1244693	12	0	15	0	1	1
1244843	12	0	15	0	1	1
1244870	12	0	15	0	1	1
1244996	12	0	15	0	1	1
1245059	12	0	15	0	1	1
1245074	12	0	15	0	1	1
1245116	12	0	15	0	1	1
1279215	12	0	15	0	1	1
1377038	12	0	15	0	1	1
1430936	10	2	12	3	1	1
1513173	12	0	15	0	1	1
1545920	12	0	15	0	1	1
1545938	12	0	15	0	1	1
1545995	11	1	13	2	1	1
1546358	8	4	10	5	1	1
1547189	4	8	6	9	1	1
1547556	12	0	15	0	1	1
1547775	12	0	15	0	1	1
1548003	12	0	15	0	1	1
233647	0	12	1	14	1	1
233776	11	1	13	2	1	1
233818	12	0	14	1	1	1
257417	12	0	15	0	1	1
331068	12	0	15	0	1	1
331095	12	0	15	0	1	1
331101	12	0	15	0	1	1
331203	12	0	15	0	1	1
331347	12	0	15	0	1	1
331740	12	0	15	0	1	1
331968	12	0	15	0	1	1
332010	12	0	15	0	1	1
332313	12	0	15	0	1	1
332460	12	0	15	0	1	1
332463	12	0	15	0	1	1
333490	12	0	15	0	1	1
366030	12	0	15	0	1	1
366054	12	0	15	0	1	1
366111	12	0	15	0	1	1
366120	12	0	15	0	1	1
366159	12	0	15	0	1	1
366240	12	0	15	0	1	1
366258	12	0	15	0	1	1
366309	12	0	15	0	1	1
367617	12	0	15	0	1	1
367644	12	0	15	0	1	1
367931	12	0	15	0	1	1
367946	12	0	15	0	1	1
367985	12	0	15	0	1	1
493489	1	11	2	13	1	1
520558	7	5	8	7	1	1
530185	12	0	15	0	1	1
708062	12	0	15	0	1	1
708080	12	0	15	0	1	1
708212	12	0	15	0	1	1
708430	12	0	15	0	1	1
708514	12	0	15	0	1	1
708656	12	0	15	0	1	1
708680	12	0	15	0	1	1
708905	12	0	15	0	1	1
709219	12	0	15	0	1	1
709303	12	0	15	0	1	1
709441	12	0	15	0	1	1
718272	12	0	15	0	1	1
718281	12	0	15	0	1	1
737821	3	9	4	11	1	1
741605	10	2	13	2	1	1
832939	4	8	4	11	1	1
914191	12	0	15	0	1	1
914887	12	0	15	0	1	1
953371	12	0	15	0	1	1
953437	12	0	14	1	1	1
1178098	12	0	15	0	1	1
1180876	12	0	15	0	1	1
1181004	12	0	15	0	1	1
1181274	12	0	15	0	1	1
1181322	12	0	15	0	1	1
1181459	12	0	15	0	1	1
1181519	12	0	15	0	1	1
1181607	12	0	15	0	1	1
1181646	12	0	15	0	1	1
1181685	12	0	15	0	1	1
1182263	12	0	15	0	1	1
1182451	12	0	15	0	1	1
1201265	12	0	15	0	1	1
1201394	12	0	15	0	1	1
1203087	12	0	15	0	1	1
1203255	12	0	15	0	1	1
1217846	12	0	15	0	1	1
1217960	12	0	15	0	1	1
1218119	12	0	15	0	1	1
1218189	12	0	15	0	1	1
1218255	12	0	15	0	1	1
1218285	12	0	15	0	1	1
1218438	12	0	15	0	1	1
1222823	12	0	15	0	1	1
1223036	12	0	15	0	1	1
1223240	12	0	15	0	1	1
1223306	12	0	15	0	1	1
1223366	12	0	15	0	1	1
1223402	12	0	15	0	1	1
1223456	12	0	15	0	1	1
1223645	12	0	15	0	1	1
1223654	12	0	15	0	1	1
1223681	12	0	15	0	1	1
1223690	12	0	15	0	1	1
1223828	12	0	15	0	1	1
1224560	6	6	7	8	1	1
1224665	12	0	15	0	1	1
1224716	12	0	15	0	1	1
1224848	12	0	15	0	1	1
1224926	11	1	13	2	1	1
1224983	4	8	6	9	1	1
1224986	4	8	6	9	1	1
1225139	4	8	5	10	1	1
1225166	4	8	5	10	1	1
1225235	4	8	5	10	1	1
1226102	12	0	15	0	1	1
1235777	12	0	15	0	1	1
1235923	12	0	15	0	1	1
1236046	12	0	15	0	1	1
1236068	12	0	15	0	1	1
1236104	12	0	15	0	1	1
1242978	12	0	15	0	1	1
1243865	12	0	15	0	1	1
1244144	12	0	15	0	1	1
1244231	12	0	15	0	1	1
1244354	12	0	15	0	1	1
1244621	12	0	15	0	1	1
1244657	12	0	15	0	1	1
1244816	12	0	15	0	1	1
1244828	12	0	15	0	1	1
1245077	12	0	15	0	1	1
1245083	12	0	15	0	1	1
1245356	12	0	15	0	1	1
1245389	12	0	15	0	1	1
1245527	12	0	15	0	1	1
1245937	12	0	15	0	1	1
1246120	12	0	15	0	1	1
1246288	12	0	15	0	1	1
1246441	12	0	15	0	1	1
1247548	12	0	15	0	1	1
1247749	12	0	15	0	1	1
1328618	12	0	15	0	1	1
1395099	12	0	15	0	1	1
1544858	12	0	15	0	1	1
1544897	12	0	15	0	1	1
1545005	12	0	15	0	1	1
1545035	12	0	15	0	1	1
1545041	12	0	15	0	1	1
1545287	12	0	15	0	1	1
1545302	12	0	15	0	1	1
1545356	12	0	15	0	1	1
1545539	12	0	15	0	1	1
1545548	12	0	15	0	1	1
1545578	12	0	15	0	1	1
1545599	12	0	15	0	1	1
1545860	12	0	15	0	1	1
1545878	12	0	15	0	1	1
1545881	12	0	15	0	1	1
1546259	8	4	10	5	1	1
1546307	8	4	10	5	1	1
1546355	8	4	10	5	1	1
1546388	8	4	10	5	1	1
1546541	1	11	2	13	1	1
1547580	12	0	15	0	1	1
1547658	12	0	15	0	1	1
1547817	12	0	15	0	1	1
1547889	12	0	15	0	1	1
367587	12	0	15	0	1	1
953251	12	0	15	0	1	1
1201337	12	0	15	0	1	1
1203330	12	0	15	0	1	1
1225052	4	8	5	10	1	1
1225238	4	8	5	10	1	1
1225760	12	0	15	0	1	1
1246318	12	0	15	0	1	1
330966	12	0	15	0	1	1
477632	7	5	9	6	1	1
708251	12	0	15	0	1	1
1200599	12	0	15	0	1	1
1203264	12	0	15	0	1	1
1217810	12	0	15	0	1	1
1217993	12	0	15	0	1	1
1218077	12	0	15	0	1	1
1223162	12	0	15	0	1	1
1225472	12	0	15	0	1	1
1225484	12	0	15	0	1	1
1235879	12	0	15	0	1	1
709300	12	0	15	0	1	1
709444	12	0	15	0	1	1
962906	10	2	13	2	1	1
1222826	12	0	15	0	1	1
1223123	12	0	15	0	1	1
101200	12	0	15	0	1	1
129168	12	0	15	0	1	1
233791	11	1	13	2	1	1
330969	12	0	15	0	1	1
331038	12	0	15	0	1	1
331200	12	0	15	0	1	1
331353	12	0	15	0	1	1
331491	12	0	15	0	1	1
331536	12	0	15	0	1	1
331917	12	0	15	0	1	1
332007	12	0	15	0	1	1
332037	12	0	15	0	1	1
332289	12	0	15	0	1	1
332591	12	0	15	0	1	1
332618	12	0	15	0	1	1
332723	12	0	15	0	1	1
333506	12	0	15	0	1	1
357938	12	0	15	0	1	1
366006	12	0	15	0	1	1
366015	12	0	15	0	1	1
366165	12	0	15	0	1	1
367497	12	0	15	0	1	1
367704	12	0	15	0	1	1
367778	12	0	15	0	1	1
367994	12	0	15	0	1	1
368006	12	0	15	0	1	1
368057	12	0	15	0	1	1
413295	12	0	15	0	1	1
462099	1	11	1	14	1	1
520561	1	11	1	14	1	1
530104	12	0	15	0	1	1
682860	12	0	15	0	1	1
708137	12	0	15	0	1	1
708503	12	0	15	0	1	1
709438	12	0	15	0	1	1
709447	12	0	15	0	1	1
718254	12	0	15	0	1	1
737830	3	9	3	12	1	1
738307	10	2	12	3	1	1
819458	1	11	2	13	1	1
830230	12	0	15	0	1	1
913678	12	0	15	0	1	1
953221	8	4	11	4	1	1
953257	12	0	15	0	1	1
953428	12	0	14	1	1	1
962985	12	0	15	0	1	1
973280	12	0	15	0	1	1
1061274	1	11	1	14	1	1
1070762	12	0	15	0	1	1
1175012	12	0	15	0	1	1
1178104	12	0	15	0	1	1
1180879	12	0	15	0	1	1
1181076	12	0	15	0	1	1
1181217	12	0	15	0	1	1
1181625	12	0	15	0	1	1
1182035	12	0	15	0	1	1
1200551	12	0	15	0	1	1
1200632	12	0	15	0	1	1
1200740	12	0	15	0	1	1
1200785	12	0	15	0	1	1
1200884	12	0	15	0	1	1
1201235	12	0	15	0	1	1
1201350	12	0	15	0	1	1
1201397	12	0	15	0	1	1
1202922	12	0	15	0	1	1
1202988	12	0	15	0	1	1
1203114	12	0	15	0	1	1
1203123	12	0	15	0	1	1
1203132	12	0	15	0	1	1
1203177	12	0	15	0	1	1
1203270	12	0	15	0	1	1
1203411	12	0	15	0	1	1
1217597	12	0	15	0	1	1
1217663	12	0	15	0	1	1
1217780	12	0	15	0	1	1
1217915	12	0	15	0	1	1
1217918	12	0	15	0	1	1
1218023	12	0	15	0	1	1
1218198	12	0	15	0	1	1
1218306	12	0	15	0	1	1
1222835	12	0	15	0	1	1
1222982	12	0	15	0	1	1
1223180	12	0	15	0	1	1
1223219	12	0	15	0	1	1
1223231	12	0	15	0	1	1
1223387	12	0	15	0	1	1
1223441	12	0	15	0	1	1
1223459	12	0	15	0	1	1
1223795	12	0	15	0	1	1
1223846	12	0	15	0	1	1
1224563	6	6	7	8	1	1
1225097	4	8	5	10	1	1
1226138	12	0	15	0	1	1
1226246	12	0	15	0	1	1
1226315	12	0	15	0	1	1
1236011	12	0	15	0	1	1
1236059	12	0	15	0	1	1
1243868	12	0	15	0	1	1
1244345	12	0	15	0	1	1
1244792	12	0	15	0	1	1
1244831	12	0	15	0	1	1
1244855	12	0	15	0	1	1
1245017	12	0	15	0	1	1
1245035	12	0	15	0	1	1
1245044	12	0	15	0	1	1
1245296	12	0	15	0	1	1
1245440	12	0	15	0	1	1
1245826	12	0	15	0	1	1
1245850	12	0	15	0	1	1
1245877	12	0	15	0	1	1
1245943	12	0	15	0	1	1
1246156	12	0	15	0	1	1
1246267	12	0	15	0	1	1
1246291	12	0	15	0	1	1
1246369	12	0	15	0	1	1
1246417	12	0	15	0	1	1
1246549	12	0	15	0	1	1
1247626	12	0	15	0	1	1
1247686	12	0	15	0	1	1
1247734	12	0	15	0	1	1
1292515	12	0	15	0	1	1
1358773	12	0	15	0	1	1
1377032	12	0	15	0	1	1
1502229	12	0	15	0	1	1
1546163	8	4	10	5	1	1
1547634	12	0	15	0	1	1
1547703	12	0	15	0	1	1
1547820	12	0	15	0	1	1
1547826	12	0	15	0	1	1
333409	12	0	15	0	1	1
718152	12	0	15	0	1	1
718269	12	0	15	0	1	1
963008	12	0	15	0	1	1
1223474	12	0	15	0	1	1
1225142	4	8	5	10	1	1
1246249	12	0	15	0	1	1

## Sheet: S5B
S5B Table. Recent SNPs (n=1,379) unique to antrum isolates (antrum, n=12) compared to isolates originating from other biopsy sites (other, n=15).
position	antrum.present	antrum.absent	other.present	other.absent	p.val	p.fdr.adjust
660050	3	9	11	4	0.0213009	1
953838	8	4	3	12	0.0219919	1
726335	6	6	1	14	0.0237458	1
521032	8	4	15	0	0.0282051	1
726314	7	5	2	13	0.0369184	1
726327	7	5	2	13	0.0369184	1
1430944	4	8	12	3	0.0470822	1
1430944	1	11	0	15	0.0470822	1
1044522	3	9	10	5	0.0542379	1
1019554	7	5	3	12	0.0567506	1
1526115	7	5	3	12	0.0567506	1
953824	7	5	3	12	0.0567506	1
1044980	4	8	11	4	0.0574049	1
1048725	4	8	11	4	0.0574049	1
1255523	8	4	4	11	0.0574049	1
1044791	4	8	11	4	0.0574049	1
125215	8	4	4	11	0.0574049	1
1044667	4	8	11	4	0.0574049	1
1410295	4	8	11	4	0.0574049	1
908188	8	4	4	11	0.0574049	1
325895	8	4	4	11	0.0574049	1
568241	8	4	4	11	0.0574049	1
1292146	8	4	4	11	0.0574049	1
1544109	8	4	4	11	0.0574049	1
865757	8	4	4	11	0.0574049	1
1008326	8	4	4	11	0.0574049	1
1101176	8	4	4	11	0.0574049	1
1282291	8	4	4	11	0.0574049	1
116184	8	4	4	11	0.0574049	1
914625	4	8	11	4	0.0574049	1
1092155	8	4	4	11	0.0574049	1
1251861	8	4	4	11	0.0574049	1
659948	8	4	4	11	0.0574049	1
660146	8	4	4	11	0.0574049	1
1169354	8	4	4	11	0.0574049	1
462072	4	8	11	4	0.0574049	1
758801	8	4	4	11	0.0574049	1
778797	8	4	4	11	0.0574049	1
1386850	8	4	4	11	0.0574049	1
416329	8	4	4	11	0.0574049	1
462462	8	4	4	11	0.0574049	1
872773	8	4	4	11	0.0574049	1
1512229	8	4	4	11	0.0574049	1
639710	8	4	4	11	0.0574049	1
726352	5	7	1	14	0.0601635	1
1201281	3	9	0	15	0.0752137	1
1431022	6	6	2	13	0.0869565	1
476744	6	6	2	13	0.0869565	1
1431014	6	6	2	13	0.0869565	1
345682	1	11	6	9	0.0913787	1
37728	1	11	6	9	0.0913787	1
243485	1	11	6	9	0.0913787	1
280137	1	11	6	9	0.0913787	1
664367	1	11	6	9	0.0913787	1
1177935	1	11	6	9	0.0913787	1
1546480	1	11	6	9	0.0913787	1
421291	1	11	6	9	0.0913787	1
878348	1	11	6	9	0.0913787	1
243932	1	11	6	9	0.0913787	1
726275	8	4	5	10	0.128346	1
1112662	8	4	5	10	0.128346	1
737762	8	4	5	10	0.128346	1
1112947	8	4	5	10	0.128346	1
1044812	5	7	11	4	0.130246	1
1048652	5	7	11	4	0.130246	1
1044718	5	7	11	4	0.130246	1
1044950	5	7	11	4	0.130246	1
1048692	5	7	11	4	0.130246	1
1044622	5	7	11	4	0.130246	1
1047703	5	7	11	4	0.130246	1
726377	4	8	1	14	0.138982	1
1546493	1	11	5	10	0.181903	1
1431030	5	7	2	13	0.185024	1
1061090	5	7	2	13	0.185024	1
1431038	5	7	2	13	0.185024	1
476762	2	10	0	15	0.188034	1
118924	0	12	3	12	0.230769	1
481985	0	12	3	12	0.230769	1
163538	0	12	3	12	0.230769	1
168092	0	12	3	12	0.230769	1
546003	0	12	3	12	0.230769	1
1179569	0	12	3	12	0.230769	1
166525	0	12	3	12	0.230769	1
992516	0	12	3	12	0.230769	1
1200559	0	12	3	12	0.230769	1
38056	0	12	3	12	0.230769	1
72297	0	12	3	12	0.230769	1
546009	12	0	12	3	0.230769	1
1489549	0	12	3	12	0.230769	1
1225400	12	0	12	3	0.230769	1
1026523	0	12	3	12	0.230769	1
948732	0	12	3	12	0.230769	1
493489	0	12	3	12	0.230769	1
1225403	12	0	12	3	0.230769	1
819458	0	12	3	12	0.230769	1
1224406	2	10	6	9	0.235749	1
1224435	2	10	6	9	0.235749	1
1224440	2	10	6	9	0.235749	1
1224456	2	10	6	9	0.235749	1
914577	10	2	9	6	0.235749	1
573550	2	10	6	9	0.235749	1
738535	2	10	6	9	0.235749	1
884532	2	10	6	9	0.235749	1
914579	2	10	6	9	0.235749	1
313380	2	10	6	9	0.235749	1
738551	2	10	6	9	0.235749	1
914246	10	2	9	6	0.235749	1
738568	2	10	6	9	0.235749	1
1224497	3	9	8	7	0.23883	1
1431134	3	9	8	7	0.23883	1
737753	8	4	6	9	0.25186	1
737756	8	4	6	9	0.25186	1
476726	8	4	6	9	0.25186	1
1144416	8	4	6	9	0.25186	1
1546187	6	6	11	4	0.256598	1
737860	6	6	4	11	0.256598	1
737806	6	6	4	11	0.256598	1
833027	7	5	5	10	0.25756	1
832895	7	5	5	10	0.25756	1
832922	7	5	5	10	0.25756	1
953184	7	5	5	10	0.25756	1
833023	7	5	5	10	0.25756	1
476759	3	9	1	14	0.294017	1
1225390	11	1	11	4	0.34188	1
738358	11	1	11	4	0.34188	1
738334	11	1	11	4	0.34188	1
521008	7	5	12	3	0.398068	1
738265	2	10	5	10	0.408213	1
1225293	2	10	5	10	0.408213	1
1225008	2	10	5	10	0.408213	1
1225289	2	10	5	10	0.408213	1
1225291	2	10	5	10	0.408213	1
1225038	2	10	5	10	0.408213	1
1431051	2	10	5	10	0.408213	1
462087	2	10	5	10	0.408213	1
660233	2	10	5	10	0.408213	1
1225034	2	10	5	10	0.408213	1
1225286	2	10	5	10	0.408213	1
1225295	2	10	5	10	0.408213	1
1225375	10	2	10	5	0.408213	1
1225004	2	10	5	10	0.408213	1
1225028	2	10	5	10	0.408213	1
1225022	2	10	5	10	0.408213	1
1225010	2	10	5	10	0.408213	1
738592	3	9	7	8	0.424409	1
953590	9	3	8	7	0.424409	1
1224959	9	3	8	7	0.424409	1
1431056	3	9	7	8	0.424409	1
1048667	4	8	8	7	0.440795	1
316333	4	8	8	7	0.440795	1
1224519	4	8	8	7	0.440795	1
1341935	4	8	8	7	0.440795	1
1224521	4	8	8	7	0.440795	1
1431081	4	8	8	7	0.440795	1
429388	4	8	8	7	0.440795	1
640810	4	8	8	7	0.440795	1
604776	4	8	8	7	0.440795	1
1070931	4	8	8	7	0.440795	1
1431067	4	8	8	7	0.440795	1
1431088	4	8	8	7	0.440795	1
342806	4	8	8	7	0.440795	1
1224530	4	8	8	7	0.440795	1
415353	4	8	8	7	0.440795	1
1224525	4	8	8	7	0.440795	1
538713	4	8	8	7	0.440795	1
1431119	4	8	8	7	0.440795	1
288395	8	4	7	8	0.440795	1
352050	8	4	7	8	0.440795	1
477917	8	4	7	8	0.440795	1
130787	8	4	7	8	0.440795	1
509765	8	4	7	8	0.440795	1
1063044	8	4	7	8	0.440795	1
1248030	8	4	7	8	0.440795	1
1501630	8	4	7	8	0.440795	1
361348	8	4	7	8	0.440795	1
742178	8	4	7	8	0.440795	1
812046	8	4	7	8	0.440795	1
1524077	8	4	7	8	0.440795	1
325333	8	4	7	8	0.440795	1
688497	8	4	7	8	0.440795	1
738058	8	4	7	8	0.440795	1
742180	8	4	7	8	0.440795	1
477923	8	4	7	8	0.440795	1
477926	8	4	7	8	0.440795	1
491401	8	4	7	8	0.440795	1
520558	8	4	7	8	0.440795	1
825988	8	4	7	8	0.440795	1
962631	11	1	15	0	0.444444	1
1224504	1	11	0	15	0.444444	1
1431000	1	11	0	15	0.444444	1
953420	11	1	15	0	0.444444	1
382342	1	11	0	15	0.444444	1
253065	1	11	0	15	0.444444	1
1062670	1	11	0	15	0.444444	1
1304612	1	11	0	15	0.444444	1
834937	11	1	15	0	0.444444	1
1297630	1	11	0	15	0.444444	1
478814	1	11	0	15	0.444444	1
727214	1	11	0	15	0.444444	1
1039493	1	11	0	15	0.444444	1
233803	11	1	15	0	0.444444	1
233821	11	1	15	0	0.444444	1
1144168	11	1	15	0	0.444444	1
804939	1	11	0	15	0.444444	1
1123238	1	11	0	15	0.444444	1
1200476	1	11	0	15	0.444444	1
233647	1	11	0	15	0.444444	1
233818	11	1	15	0	0.444444	1
953437	11	1	15	0	0.444444	1
953428	11	1	15	0	0.444444	1
737855	5	7	4	11	0.447902	1
1546079	7	5	11	4	0.447902	1
1546132	7	5	11	4	0.447902	1
1546209	7	5	11	4	0.447902	1
1546311	7	5	11	4	0.447902	1
1546054	7	5	11	4	0.447902	1
1546130	7	5	11	4	0.447902	1
1546290	7	5	11	4	0.447902	1
1546081	7	5	11	4	0.447902	1
1546140	7	5	11	4	0.447902	1
1546222	7	5	11	4	0.447902	1
1546303	7	5	11	4	0.447902	1
1546108	7	5	11	4	0.447902	1
1546114	7	5	11	4	0.447902	1
1546085	7	5	11	4	0.447902	1
1546352	7	5	11	4	0.447902	1
1546280	7	5	11	4	0.447902	1
1546358	7	5	11	4	0.447902	1
1546259	7	5	11	4	0.447902	1
1546307	7	5	11	4	0.447902	1
1546355	7	5	11	4	0.447902	1
1546388	7	5	11	4	0.447902	1
1546163	7	5	11	4	0.447902	1
953197	7	5	6	9	0.449482	1
737906	6	6	5	10	0.451653	1
737882	6	6	5	10	0.451653	1
737930	6	6	5	10	0.451653	1
737912	6	6	5	10	0.451653	1
737918	6	6	5	10	0.451653	1
737914	6	6	5	10	0.451653	1
737884	6	6	5	10	0.451653	1
737951	6	6	5	10	0.451653	1
737790	6	6	5	10	0.451653	1
737776	6	6	5	10	0.451653	1
737794	6	6	5	10	0.451653	1
737893	6	6	5	10	0.451653	1
737782	6	6	5	10	0.451653	1
737797	6	6	5	10	0.451653	1
476493	0	12	2	13	0.487179	1
1112860	0	12	2	13	0.487179	1
476542	0	12	2	13	0.487179	1
476570	0	12	2	13	0.487179	1
476519	0	12	2	13	0.487179	1
462096	0	12	2	13	0.487179	1
476471	0	12	2	13	0.487179	1
462099	0	12	2	13	0.487179	1
476555	0	12	2	13	0.487179	1
476568	0	12	2	13	0.487179	1
737840	2	10	1	14	0.569231	1
737842	2	10	1	14	0.569231	1
1545995	10	2	14	1	0.569231	1
962910	11	1	12	3	0.605128	1
962918	11	1	12	3	0.605128	1
1546503	1	11	3	12	0.605128	1
233732	11	1	12	3	0.605128	1
741637	11	1	12	3	0.605128	1
741610	11	1	12	3	0.605128	1
741653	11	1	12	3	0.605128	1
962941	11	1	12	3	0.605128	1
741608	11	1	12	3	0.605128	1
962903	11	1	12	3	0.605128	1
962901	11	1	12	3	0.605128	1
1546514	1	11	3	12	0.605128	1
741682	11	1	12	3	0.605128	1
962894	11	1	12	3	0.605128	1
233758	11	1	12	3	0.605128	1
741620	11	1	12	3	0.605128	1
962921	11	1	12	3	0.605128	1
962933	11	1	12	3	0.605128	1
741605	11	1	12	3	0.605128	1
962906	11	1	12	3	0.605128	1
233737	11	1	12	3	0.605128	1
727192	1	11	3	12	0.605128	1
1430952	9	3	13	2	0.628019	1
1430928	9	3	13	2	0.628019	1
1298381	9	3	13	2	0.628019	1
1430936	9	3	13	2	0.628019	1
1144680	4	8	3	12	0.661836	1
953141	4	8	3	12	0.661836	1
737821	4	8	3	12	0.661836	1
1431048	2	10	4	11	0.661836	1
1431139	2	10	4	11	0.661836	1
233695	10	2	11	4	0.661836	1
962771	10	2	11	4	0.661836	1
1225256	3	9	6	9	0.682838	1
1225282	3	9	6	9	0.682838	1
1225299	3	9	6	9	0.682838	1
1547139	3	9	6	9	0.682838	1
738580	3	9	6	9	0.682838	1
476693	9	3	9	6	0.682838	1
738578	3	9	6	9	0.682838	1
1225084	3	9	6	9	0.682838	1
1225159	3	9	6	9	0.682838	1
1225201	3	9	6	9	0.682838	1
1547154	3	9	6	9	0.682838	1
1225132	3	9	6	9	0.682838	1
1225146	3	9	6	9	0.682838	1
1225162	3	9	6	9	0.682838	1
1225251	3	9	6	9	0.682838	1
1225254	3	9	6	9	0.682838	1
1225192	3	9	6	9	0.682838	1
1225280	3	9	6	9	0.682838	1
1225241	3	9	6	9	0.682838	1
233686	9	3	9	6	0.682838	1
233691	9	3	9	6	0.682838	1
476687	9	3	9	6	0.682838	1
962834	9	3	9	6	0.682838	1
1225055	3	9	6	9	0.682838	1
1225091	3	9	6	9	0.682838	1
1225136	3	9	6	9	0.682838	1
1225319	3	9	6	9	0.682838	1
1225232	3	9	6	9	0.682838	1
738583	3	9	6	9	0.682838	1
1225208	3	9	6	9	0.682838	1
233683	9	3	9	6	0.682838	1
1225139	3	9	6	9	0.682838	1
1225166	3	9	6	9	0.682838	1
1225235	3	9	6	9	0.682838	1
1225052	3	9	6	9	0.682838	1
1225238	3	9	6	9	0.682838	1
233689	9	3	9	6	0.682838	1
738463	9	3	9	6	0.682838	1
738466	9	3	9	6	0.682838	1
1225097	3	9	6	9	0.682838	1
1225142	3	9	6	9	0.682838	1
738506	9	3	10	5	0.695652	1
1430960	9	3	10	5	0.695652	1
462863	9	3	10	5	0.695652	1
741722	9	3	10	5	0.695652	1
962789	9	3	10	5	0.695652	1
962792	9	3	10	5	0.695652	1
1224944	9	3	10	5	0.695652	1
741725	9	3	10	5	0.695652	1
477594	3	9	5	10	0.695652	1
462849	9	3	10	5	0.695652	1
953221	9	3	10	5	0.695652	1
962843	9	3	10	5	0.695652	1
520547	8	4	8	7	0.695966	1
1431070	4	8	7	8	0.695966	1
1547193	4	8	7	8	0.695966	1
1547202	4	8	7	8	0.695966	1
520564	8	4	8	7	0.695966	1
477632	8	4	8	7	0.695966	1
520549	8	4	8	7	0.695966	1
1038009	5	7	8	7	0.703567	1
1032401	5	7	8	7	0.703567	1
1037264	5	7	8	7	0.703567	1
1037095	5	7	8	7	0.703567	1
1037351	5	7	8	7	0.703567	1
953599	7	5	7	8	0.703567	1
1224560	5	7	8	7	0.703567	1
1224563	5	7	8	7	0.703567	1
1225364	7	5	10	5	0.706331	1
1225361	7	5	10	5	0.706331	1
1224587	6	6	9	6	0.706825	1
446295	12	0	15	0	1	1
1242812	12	0	15	0	1	1
211123	12	0	15	0	1	1
332871	12	0	15	0	1	1
337406	12	0	15	0	1	1
530279	12	0	15	0	1	1
530303	12	0	15	0	1	1
530406	12	0	15	0	1	1
530559	12	0	15	0	1	1
578987	12	0	15	0	1	1
709110	12	0	15	0	1	1
709133	12	0	15	0	1	1
709172	12	0	15	0	1	1
931068	12	0	15	0	1	1
1010603	12	0	15	0	1	1
1242796	12	0	15	0	1	1
1547356	12	0	15	0	1	1
1242789	12	0	15	0	1	1
962568	12	0	15	0	1	1
1360411	12	0	15	0	1	1
1242801	12	0	15	0	1	1
131253	12	0	15	0	1	1
332808	12	0	15	0	1	1
530413	12	0	15	0	1	1
530463	12	0	15	0	1	1
708038	12	0	15	0	1	1
930835	9	3	12	3	1	1
962581	12	0	15	0	1	1
962589	12	0	15	0	1	1
1217374	12	0	15	0	1	1
1217401	12	0	15	0	1	1
1217494	12	0	15	0	1	1
1217498	12	0	15	0	1	1
1224375	11	1	14	1	1	1
1242803	12	0	15	0	1	1
530308	12	0	15	0	1	1
530327	12	0	15	0	1	1
530527	12	0	15	0	1	1
709086	12	0	15	0	1	1
709123	12	0	15	0	1	1
709130	12	0	15	0	1	1
709145	12	0	15	0	1	1
899907	12	0	15	0	1	1
994844	2	10	2	13	1	1
1010553	12	0	15	0	1	1
1217395	12	0	15	0	1	1
1217453	12	0	15	0	1	1
1217462	12	0	15	0	1	1
1217482	12	0	15	0	1	1
1242799	12	0	15	0	1	1
1547269	12	0	14	1	1	1
1547331	12	0	15	0	1	1
709113	12	0	15	0	1	1
931066	12	0	15	0	1	1
1217486	12	0	15	0	1	1
1547274	12	0	15	0	1	1
106940	2	10	2	13	1	1
1217475	12	0	15	0	1	1
530264	12	0	15	0	1	1
530274	12	0	15	0	1	1
530530	12	0	15	0	1	1
530562	12	0	15	0	1	1
618190	12	0	15	0	1	1
709119	12	0	15	0	1	1
709125	12	0	15	0	1	1
931063	12	0	15	0	1	1
1162135	12	0	15	0	1	1
1224142	12	0	15	0	1	1
1224344	12	0	15	0	1	1
1242777	12	0	15	0	1	1
1242819	12	0	15	0	1	1
1547299	12	0	15	0	1	1
962606	12	0	15	0	1	1
166726	12	0	15	0	1	1
330950	12	0	15	0	1	1
368036	12	0	15	0	1	1
742995	12	0	15	0	1	1
860684	12	0	15	0	1	1
914881	12	0	15	0	1	1
933461	12	0	15	0	1	1
953120	2	10	3	12	1	1
1025468	12	0	15	0	1	1
1025624	12	0	15	0	1	1
1025967	12	0	15	0	1	1
1027831	12	0	15	0	1	1
1182250	12	0	15	0	1	1
1203341	12	0	15	0	1	1
1224655	12	0	15	0	1	1
1224921	12	0	14	1	1	1
1224934	10	2	12	3	1	1
1235978	12	0	15	0	1	1
123030	12	0	15	0	1	1
159155	12	0	15	0	1	1
259194	12	0	15	0	1	1
304447	12	0	15	0	1	1
332643	12	0	15	0	1	1
367926	12	0	15	0	1	1
367957	12	0	15	0	1	1
403849	12	0	15	0	1	1
418289	12	0	15	0	1	1
526148	12	0	15	0	1	1
543876	12	0	15	0	1	1
546554	12	0	15	0	1	1
640473	12	0	15	0	1	1
738368	0	12	1	14	1	1
742659	12	0	15	0	1	1
776900	12	0	15	0	1	1
852262	12	0	15	0	1	1
914321	12	0	15	0	1	1
914618	12	0	15	0	1	1
916293	12	0	15	0	1	1
933475	12	0	15	0	1	1
933580	12	0	15	0	1	1
933775	12	0	15	0	1	1
1028048	12	0	15	0	1	1
1028082	12	0	15	0	1	1
1028277	12	0	15	0	1	1
1030766	12	0	15	0	1	1
1031501	12	0	15	0	1	1
1032094	12	0	15	0	1	1
1032223	10	2	12	3	1	1
1200969	12	0	15	0	1	1
1201389	12	0	15	0	1	1
1202980	12	0	15	0	1	1
1203019	12	0	15	0	1	1
1217574	12	0	15	0	1	1
1217892	12	0	15	0	1	1
1223349	12	0	15	0	1	1
1223414	12	0	15	0	1	1
1225330	6	6	8	7	1	1
1225445	12	0	14	1	1	1
1225459	12	0	15	0	1	1
1225809	12	0	15	0	1	1
1242747	12	0	15	0	1	1
1244977	12	0	15	0	1	1
1298320	12	0	15	0	1	1
1311940	12	0	15	0	1	1
1437284	12	0	15	0	1	1
1472010	12	0	15	0	1	1
1546039	8	4	11	4	1	1
1547784	12	0	15	0	1	1
332390	12	0	15	0	1	1
366234	12	0	15	0	1	1
546608	12	0	15	0	1	1
708835	12	0	15	0	1	1
953229	10	2	13	2	1	1
1202993	12	0	15	0	1	1
1225447	12	0	14	1	1	1
1430982	2	10	2	13	1	1
1430998	4	8	4	11	1	1
1431006	5	7	7	8	1	1
1545528	12	0	15	0	1	1
1547226	7	5	9	6	1	1
85237	12	0	15	0	1	1
477577	2	10	3	12	1	1
520494	8	4	10	5	1	1
737827	3	9	3	12	1	1
962964	12	0	15	0	1	1
1181639	12	0	15	0	1	1
1224833	12	0	15	0	1	1
1224835	12	0	15	0	1	1
1225795	12	0	15	0	1	1
332063	12	0	15	0	1	1
332645	12	0	15	0	1	1
366228	12	0	15	0	1	1
718163	12	0	15	0	1	1
741596	11	1	14	1	1	1
914883	12	0	15	0	1	1
1027867	12	0	15	0	1	1
9191	12	0	15	0	1	1
80625	12	0	15	0	1	1
84062	12	0	15	0	1	1
91737	12	0	15	0	1	1
115079	12	0	15	0	1	1
116324	2	10	2	13	1	1
154893	2	10	2	13	1	1
273221	12	0	15	0	1	1
304558	12	0	15	0	1	1
324447	12	0	15	0	1	1
331522	12	0	15	0	1	1
331805	12	0	15	0	1	1
331858	12	0	15	0	1	1
332242	12	0	15	0	1	1
332393	12	0	15	0	1	1
344968	12	0	15	0	1	1
350345	12	0	15	0	1	1
365942	12	0	15	0	1	1
365972	12	0	15	0	1	1
367739	12	0	15	0	1	1
367978	12	0	15	0	1	1
373028	12	0	15	0	1	1
434620	12	0	15	0	1	1
476703	1	11	1	14	1	1
519312	12	0	15	0	1	1
545316	12	0	15	0	1	1
652841	0	12	1	14	1	1
664730	12	0	15	0	1	1
664976	12	0	15	0	1	1
709927	12	0	15	0	1	1
748198	12	0	15	0	1	1
758164	12	0	15	0	1	1
814380	12	0	15	0	1	1
815406	12	0	15	0	1	1
888345	2	10	2	13	1	1
913676	12	0	15	0	1	1
914253	12	0	15	0	1	1
925637	12	0	15	0	1	1
1024780	12	0	15	0	1	1
1144131	12	0	15	0	1	1
1178138	12	0	15	0	1	1
1182123	12	0	15	0	1	1
1182259	12	0	15	0	1	1
1182279	12	0	15	0	1	1
1182367	12	0	15	0	1	1
1182369	12	0	15	0	1	1
1182380	12	0	15	0	1	1
1199398	12	0	15	0	1	1
1200456	12	0	15	0	1	1
1202447	12	0	15	0	1	1
1218124	12	0	15	0	1	1
1223226	12	0	15	0	1	1
1225348	7	5	9	6	1	1
1225441	12	0	14	1	1	1
1226092	12	0	15	0	1	1
1226197	12	0	15	0	1	1
1226253	12	0	15	0	1	1
1226272	12	0	15	0	1	1
1235016	12	0	15	0	1	1
1235833	12	0	15	0	1	1
1235886	12	0	15	0	1	1
1236140	12	0	15	0	1	1
1245833	12	0	15	0	1	1
1247712	12	0	15	0	1	1
1257980	12	0	15	0	1	1
1264072	12	0	15	0	1	1
1298327	12	0	15	0	1	1
1298372	12	0	15	0	1	1
1305978	12	0	15	0	1	1
1358859	12	0	15	0	1	1
1390870	12	0	15	0	1	1
1477632	12	0	15	0	1	1
1491109	12	0	15	0	1	1
1544994	12	0	15	0	1	1
1545637	12	0	15	0	1	1
1545852	12	0	15	0	1	1
1547786	12	0	15	0	1	1
41371	12	0	15	0	1	1
100505	12	0	15	0	1	1
166891	12	0	15	0	1	1
193122	12	0	15	0	1	1
331233	12	0	15	0	1	1
331732	12	0	15	0	1	1
352962	12	0	15	0	1	1
365989	12	0	15	0	1	1
366020	12	0	15	0	1	1
366280	12	0	15	0	1	1
366313	12	0	15	0	1	1
366707	12	0	15	0	1	1
454168	0	12	1	14	1	1
473807	12	0	15	0	1	1
486467	12	0	15	0	1	1
489245	12	0	15	0	1	1
520358	11	1	14	1	1	1
543617	12	0	15	0	1	1
543887	12	0	15	0	1	1
708285	12	0	15	0	1	1
709038	12	0	15	0	1	1
716730	12	0	15	0	1	1
718130	12	0	15	0	1	1
732691	2	10	2	13	1	1
757449	12	0	15	0	1	1
778854	12	0	15	0	1	1
781191	12	0	15	0	1	1
834964	12	0	15	0	1	1
914258	12	0	15	0	1	1
1031383	12	0	15	0	1	1
1092287	2	10	2	13	1	1
1114883	0	12	1	14	1	1
1142882	12	0	15	0	1	1
1181623	12	0	15	0	1	1
1182357	12	0	15	0	1	1
1203061	12	0	15	0	1	1
1203487	12	0	15	0	1	1
1217643	12	0	15	0	1	1
1217676	12	0	15	0	1	1
1217866	12	0	15	0	1	1
1218268	12	0	15	0	1	1
1218442	12	0	15	0	1	1
1218754	12	0	15	0	1	1
1225815	12	0	15	0	1	1
1226127	12	0	15	0	1	1
1235896	12	0	15	0	1	1
1242759	12	0	15	0	1	1
1311596	0	12	1	14	1	1
1345955	12	0	15	0	1	1
1415603	12	0	15	0	1	1
1518685	12	0	15	0	1	1
1523036	12	0	15	0	1	1
1540973	12	0	15	0	1	1
1544834	12	0	15	0	1	1
1545613	12	0	15	0	1	1
1545666	12	0	15	0	1	1
366103	12	0	15	0	1	1
1201343	12	0	15	0	1	1
1245109	12	0	15	0	1	1
1546021	8	4	11	4	1	1
331776	12	0	15	0	1	1
332360	12	0	15	0	1	1
366705	12	0	15	0	1	1
367613	12	0	15	0	1	1
708231	12	0	15	0	1	1
914389	12	0	15	0	1	1
1203272	12	0	15	0	1	1
1224653	12	0	15	0	1	1
1225764	12	0	15	0	1	1
1288772	12	0	15	0	1	1
1545597	12	0	15	0	1	1
366236	12	0	15	0	1	1
367585	12	0	15	0	1	1
429153	12	0	15	0	1	1
1200971	12	0	15	0	1	1
1223392	12	0	15	0	1	1
1247815	12	0	15	0	1	1
1431043	0	12	1	14	1	1
1545534	12	0	15	0	1	1
1546013	9	3	11	4	1	1
66596	12	0	15	0	1	1
106666	12	0	15	0	1	1
227954	12	0	15	0	1	1
331810	12	0	15	0	1	1
331840	12	0	15	0	1	1
331894	12	0	15	0	1	1
332041	12	0	15	0	1	1
332269	12	0	15	0	1	1
332388	12	0	15	0	1	1
332614	12	0	15	0	1	1
333499	12	0	15	0	1	1
429866	12	0	15	0	1	1
483085	12	0	15	0	1	1
520562	0	12	1	14	1	1
520568	8	4	10	5	1	1
530137	12	0	15	0	1	1
628017	12	0	15	0	1	1
709028	12	0	15	0	1	1
709030	12	0	15	0	1	1
709368	12	0	15	0	1	1
709929	12	0	15	0	1	1
720198	12	0	15	0	1	1
724644	12	0	15	0	1	1
734469	12	0	15	0	1	1
738310	10	2	12	3	1	1
742882	12	0	15	0	1	1
953373	12	0	15	0	1	1
967465	12	0	15	0	1	1
981747	12	0	15	0	1	1
991277	12	0	15	0	1	1
997786	12	0	15	0	1	1
1027980	12	0	15	0	1	1
1029048	12	0	15	0	1	1
1029332	12	0	15	0	1	1
1144377	5	7	6	9	1	1
1144379	5	7	6	9	1	1
1145713	11	1	13	2	1	1
1145715	11	1	13	2	1	1
1161894	12	0	15	0	1	1
1178157	12	0	15	0	1	1
1181704	12	0	15	0	1	1
1181749	12	0	15	0	1	1
1181902	12	0	15	0	1	1
1182030	12	0	15	0	1	1
1182348	12	0	15	0	1	1
1193946	12	0	15	0	1	1
1197829	12	0	15	0	1	1
1201111	12	0	15	0	1	1
1217562	12	0	15	0	1	1
1218163	12	0	15	0	1	1
1218444	12	0	15	0	1	1
1222870	12	0	15	0	1	1
1223416	12	0	15	0	1	1
1223517	12	0	15	0	1	1
1223587	12	0	15	0	1	1
1225497	12	0	15	0	1	1
1235894	12	0	15	0	1	1
1242762	12	0	15	0	1	1
1245300	12	0	15	0	1	1
1247723	12	0	15	0	1	1
1264387	12	0	15	0	1	1
1288171	12	0	15	0	1	1
1545079	12	0	15	0	1	1
1546015	9	3	11	4	1	1
1546023	8	4	11	4	1	1
1546033	8	4	11	4	1	1
1547245	10	2	13	2	1	1
1547426	12	0	15	0	1	1
1547510	12	0	15	0	1	1
1547755	12	0	15	0	1	1
1547900	12	0	15	0	1	1
233772	11	1	13	2	1	1
304550	12	0	15	0	1	1
333495	12	0	15	0	1	1
366065	12	0	15	0	1	1
366245	12	0	15	0	1	1
366247	12	0	15	0	1	1
367596	12	0	15	0	1	1
708640	12	0	15	0	1	1
727206	1	11	1	14	1	1
742348	12	0	15	0	1	1
742978	12	0	15	0	1	1
865425	2	10	2	13	1	1
914341	12	0	15	0	1	1
914609	12	0	15	0	1	1
1182010	12	0	15	0	1	1
1182143	12	0	15	0	1	1
1182346	12	0	15	0	1	1
1200462	12	0	15	0	1	1
1218258	12	0	15	0	1	1
1223963	12	0	15	0	1	1
1225465	12	0	15	0	1	1
1225523	12	0	15	0	1	1
1226200	12	0	15	0	1	1
1235898	12	0	15	0	1	1
1354298	12	0	15	0	1	1
1544876	12	0	15	0	1	1
1545238	12	0	15	0	1	1
1545524	12	0	15	0	1	1
1545842	12	0	15	0	1	1
1545844	12	0	15	0	1	1
1547441	12	0	15	0	1	1
1547781	12	0	15	0	1	1
332058	12	0	15	0	1	1
332169	12	0	15	0	1	1
1200686	12	0	15	0	1	1
1223111	12	0	15	0	1	1
1223927	12	0	15	0	1	1
1224050	12	0	15	0	1	1
1235837	12	0	15	0	1	1
1244399	12	0	15	0	1	1
1245410	12	0	15	0	1	1
1246147	12	0	15	0	1	1
135957	12	0	15	0	1	1
171012	12	0	15	0	1	1
196761	12	0	15	0	1	1
233659	6	6	7	8	1	1
331002	12	0	15	0	1	1
331302	12	0	15	0	1	1
331308	12	0	15	0	1	1
331404	12	0	15	0	1	1
331482	12	0	15	0	1	1
331524	12	0	15	0	1	1
332217	12	0	15	0	1	1
332385	12	0	15	0	1	1
332457	12	0	15	0	1	1
366132	12	0	15	0	1	1
366135	12	0	15	0	1	1
366225	12	0	15	0	1	1
367446	12	0	15	0	1	1
367593	12	0	14	1	1	1
367764	12	0	15	0	1	1
367799	12	0	15	0	1	1
367814	12	0	15	0	1	1
368018	12	0	15	0	1	1
368084	12	0	15	0	1	1
462798	1	11	2	13	1	1
462999	11	1	14	1	1	1
520579	8	4	10	5	1	1
593169	12	0	15	0	1	1
619026	12	0	15	0	1	1
690851	12	0	15	0	1	1
708314	12	0	15	0	1	1
708497	12	0	15	0	1	1
708566	12	0	15	0	1	1
708857	12	0	15	0	1	1
718161	12	0	15	0	1	1
718170	12	0	15	0	1	1
718230	12	0	15	0	1	1
718239	12	0	15	0	1	1
777463	12	0	15	0	1	1
833032	11	1	13	2	1	1
896627	12	0	15	0	1	1
945496	12	0	15	0	1	1
953062	2	10	3	12	1	1
953410	12	0	15	0	1	1
953773	1	11	2	13	1	1
1145752	9	3	11	4	1	1
1180861	12	0	15	0	1	1
1180989	12	0	15	0	1	1
1181021	12	0	15	0	1	1
1181195	12	0	15	0	1	1
1181226	12	0	15	0	1	1
1181433	12	0	15	0	1	1
1181783	12	0	15	0	1	1
1181918	12	0	15	0	1	1
1181978	12	0	15	0	1	1
1182188	12	0	15	0	1	1
1182284	12	0	15	0	1	1
1200428	12	0	15	0	1	1
1200788	12	0	15	0	1	1
1201475	12	0	15	0	1	1
1203030	12	0	15	0	1	1
1217825	12	0	15	0	1	1
1217885	12	0	15	0	1	1
1218183	12	0	15	0	1	1
1218237	12	0	15	0	1	1
1222844	12	0	15	0	1	1
1222853	12	0	15	0	1	1
1222858	12	0	15	0	1	1
1222919	12	0	15	0	1	1
1223096	12	0	15	0	1	1
1223189	12	0	15	0	1	1
1223405	12	0	15	0	1	1
1223426	12	0	15	0	1	1
1223495	12	0	15	0	1	1
1223507	12	0	15	0	1	1
1223525	12	0	15	0	1	1
1223548	12	0	15	0	1	1
1223834	12	0	15	0	1	1
1223855	12	0	15	0	1	1
1223933	12	0	15	0	1	1
1224014	12	0	15	0	1	1
1224752	12	0	15	0	1	1
1224863	12	0	15	0	1	1
1224878	12	0	15	0	1	1
1224905	12	0	15	0	1	1
1224980	4	8	6	9	1	1
1225499	12	0	15	0	1	1
1225856	12	0	15	0	1	1
1226119	12	0	15	0	1	1
1226204	12	0	15	0	1	1
1235801	12	0	15	0	1	1
1235858	12	0	15	0	1	1
1235918	12	0	15	0	1	1
1235933	12	0	15	0	1	1
1235987	12	0	15	0	1	1
1236037	12	0	15	0	1	1
1244084	12	0	15	0	1	1
1244237	12	0	15	0	1	1
1244384	12	0	15	0	1	1
1244390	12	0	15	0	1	1
1244708	12	0	15	0	1	1
1244741	12	0	15	0	1	1
1244764	12	0	15	0	1	1
1244804	12	0	15	0	1	1
1245365	12	0	15	0	1	1
1245446	12	0	15	0	1	1
1245497	12	0	15	0	1	1
1245674	12	0	15	0	1	1
1245976	12	0	15	0	1	1
1245991	12	0	15	0	1	1
1246078	12	0	15	0	1	1
1246087	12	0	15	0	1	1
1246339	12	0	15	0	1	1
1247479	12	0	15	0	1	1
1247779	12	0	15	0	1	1
1247797	12	0	15	0	1	1
1507301	12	0	15	0	1	1
1514003	12	0	15	0	1	1
1544966	12	0	15	0	1	1
1545206	12	0	15	0	1	1
1545290	12	0	15	0	1	1
1545608	12	0	15	0	1	1
1547231	8	4	10	5	1	1
1547432	12	0	15	0	1	1
331065	12	0	15	0	1	1
332016	12	0	15	0	1	1
520552	1	11	1	14	1	1
709309	12	0	15	0	1	1
1181052	12	0	15	0	1	1
1181307	12	0	15	0	1	1
1224818	12	0	15	0	1	1
1226255	12	0	15	0	1	1
1246150	12	0	15	0	1	1
1430990	4	8	4	11	1	1
1547757	12	0	15	0	1	1
331041	12	0	15	0	1	1
367787	12	0	15	0	1	1
709471	12	0	15	0	1	1
1181268	12	0	15	0	1	1
1181586	12	0	15	0	1	1
1224650	12	0	15	0	1	1
1245551	12	0	15	0	1	1
1544942	12	0	15	0	1	1
332466	12	0	15	0	1	1
365991	12	0	15	0	1	1
708902	12	0	15	0	1	1
709225	12	0	15	0	1	1
962762	10	2	12	3	1	1
1181975	12	0	15	0	1	1
1222979	12	0	15	0	1	1
1244147	12	0	15	0	1	1
1244762	12	0	15	0	1	1
1244768	12	0	15	0	1	1
1246045	12	0	15	0	1	1
26702	12	0	15	0	1	1
29597	12	0	15	0	1	1
33856	12	0	15	0	1	1
109978	2	10	2	13	1	1
129189	12	0	15	0	1	1
239238	12	0	15	0	1	1
304439	12	0	15	0	1	1
328651	12	0	15	0	1	1
331005	12	0	15	0	1	1
331062	12	0	15	0	1	1
331161	12	0	15	0	1	1
331323	12	0	15	0	1	1
331506	12	0	15	0	1	1
331992	12	0	15	0	1	1
332022	12	0	15	0	1	1
332106	12	0	15	0	1	1
332172	12	0	15	0	1	1
332277	12	0	15	0	1	1
332283	12	0	15	0	1	1
332307	12	0	15	0	1	1
332406	12	0	15	0	1	1
332657	12	0	15	0	1	1
332879	12	0	15	0	1	1
366003	12	0	15	0	1	1
366117	12	0	15	0	1	1
366144	12	0	15	0	1	1
366294	12	0	15	0	1	1
367701	12	0	15	0	1	1
368039	12	0	15	0	1	1
462624	2	10	2	13	1	1
462939	11	1	13	2	1	1
463044	12	0	15	0	1	1
476969	1	11	1	14	1	1
477065	1	11	1	14	1	1
520507	8	4	10	5	1	1
520582	8	4	10	5	1	1
582656	12	0	15	0	1	1
654914	0	12	1	14	1	1
662213	12	0	15	0	1	1
708089	12	0	15	0	1	1
708110	12	0	15	0	1	1
708305	12	0	15	0	1	1
708386	12	0	15	0	1	1
708452	12	0	15	0	1	1
709201	12	0	15	0	1	1
709273	12	0	15	0	1	1
709387	12	0	15	0	1	1
718056	12	0	15	0	1	1
718096	12	0	15	0	1	1
727201	1	11	1	14	1	1
737833	3	9	3	12	1	1
795570	12	0	15	0	1	1
833059	10	2	12	3	1	1
880176	2	10	2	13	1	1
953047	2	10	3	12	1	1
953071	2	10	3	12	1	1
962840	9	3	11	4	1	1
1178128	12	0	15	0	1	1
1180882	12	0	15	0	1	1
1181313	12	0	15	0	1	1
1181936	12	0	15	0	1	1
1181993	12	0	15	0	1	1
1182110	12	0	15	0	1	1
1200548	12	0	15	0	1	1
1200554	12	0	15	0	1	1
1200557	12	0	15	0	1	1
1200734	12	0	15	0	1	1
1200857	12	0	15	0	1	1
1200863	12	0	15	0	1	1
1201232	12	0	15	0	1	1
1201373	12	0	15	0	1	1
1201379	12	0	15	0	1	1
1201448	12	0	15	0	1	1
1201610	12	0	15	0	1	1
1202985	12	0	15	0	1	1
1203111	12	0	15	0	1	1
1203174	12	0	15	0	1	1
1203189	12	0	15	0	1	1
1203540	12	0	15	0	1	1
1217594	12	0	15	0	1	1
1217702	12	0	15	0	1	1
1217922	12	0	15	0	1	1
1217933	12	0	15	0	1	1
1217945	12	0	15	0	1	1
1217954	12	0	15	0	1	1
1218002	12	0	15	0	1	1
1218059	12	0	15	0	1	1
1218201	12	0	15	0	1	1
1222856	12	0	15	0	1	1
1223204	12	0	15	0	1	1
1223498	12	0	15	0	1	1
1223546	12	0	15	0	1	1
1223825	12	0	15	0	1	1
1223843	12	0	15	0	1	1
1224680	12	0	15	0	1	1
1224797	12	0	15	0	1	1
1225823	12	0	15	0	1	1
1226066	12	0	15	0	1	1
1226309	12	0	15	0	1	1
1226336	12	0	15	0	1	1
1235975	12	0	15	0	1	1
1236005	12	0	15	0	1	1
1236044	12	0	15	0	1	1
1236056	12	0	15	0	1	1
1241852	12	0	15	0	1	1
1244648	12	0	15	0	1	1
1244693	12	0	15	0	1	1
1244843	12	0	15	0	1	1
1244870	12	0	15	0	1	1
1244996	12	0	15	0	1	1
1245059	12	0	15	0	1	1
1245074	12	0	15	0	1	1
1245116	12	0	15	0	1	1
1279215	12	0	15	0	1	1
1377038	12	0	15	0	1	1
1493355	0	12	1	14	1	1
1513173	12	0	15	0	1	1
1545920	12	0	15	0	1	1
1545938	12	0	15	0	1	1
1547189	4	8	6	9	1	1
1547556	12	0	15	0	1	1
1547775	12	0	15	0	1	1
1548003	12	0	15	0	1	1
129684	2	10	2	13	1	1
233656	6	6	7	8	1	1
233776	11	1	13	2	1	1
257417	12	0	15	0	1	1
331068	12	0	15	0	1	1
331095	12	0	15	0	1	1
331101	12	0	15	0	1	1
331203	12	0	15	0	1	1
331347	12	0	15	0	1	1
331740	12	0	15	0	1	1
331968	12	0	15	0	1	1
332010	12	0	15	0	1	1
332313	12	0	15	0	1	1
332460	12	0	15	0	1	1
332463	12	0	15	0	1	1
333490	12	0	15	0	1	1
366030	12	0	15	0	1	1
366054	12	0	15	0	1	1
366111	12	0	15	0	1	1
366120	12	0	15	0	1	1
366159	12	0	15	0	1	1
366240	12	0	15	0	1	1
366258	12	0	15	0	1	1
366309	12	0	15	0	1	1
367617	12	0	15	0	1	1
367644	12	0	15	0	1	1
367931	12	0	15	0	1	1
367946	12	0	15	0	1	1
367985	12	0	15	0	1	1
410949	0	12	1	14	1	1
462105	0	12	1	14	1	1
476576	0	12	1	14	1	1
530185	12	0	15	0	1	1
708062	12	0	15	0	1	1
708080	12	0	15	0	1	1
708212	12	0	15	0	1	1
708430	12	0	15	0	1	1
708514	12	0	15	0	1	1
708656	12	0	15	0	1	1
708680	12	0	15	0	1	1
708905	12	0	15	0	1	1
709219	12	0	15	0	1	1
709303	12	0	15	0	1	1
709441	12	0	15	0	1	1
718272	12	0	15	0	1	1
718281	12	0	15	0	1	1
832939	4	8	4	11	1	1
914191	12	0	15	0	1	1
914887	12	0	15	0	1	1
953080	2	10	3	12	1	1
953371	12	0	15	0	1	1
1144438	7	5	9	6	1	1
1145774	9	3	11	4	1	1
1178098	12	0	15	0	1	1
1180876	12	0	15	0	1	1
1181004	12	0	15	0	1	1
1181274	12	0	15	0	1	1
1181322	12	0	15	0	1	1
1181459	12	0	15	0	1	1
1181519	12	0	15	0	1	1
1181607	12	0	15	0	1	1
1181646	12	0	15	0	1	1
1181685	12	0	15	0	1	1
1182263	12	0	15	0	1	1
1182451	12	0	15	0	1	1
1201265	12	0	15	0	1	1
1201394	12	0	15	0	1	1
1203087	12	0	15	0	1	1
1203255	12	0	15	0	1	1
1217846	12	0	15	0	1	1
1217960	12	0	15	0	1	1
1218119	12	0	15	0	1	1
1218189	12	0	15	0	1	1
1218255	12	0	15	0	1	1
1218285	12	0	15	0	1	1
1218438	12	0	15	0	1	1
1222823	12	0	15	0	1	1
1223036	12	0	15	0	1	1
1223240	12	0	15	0	1	1
1223306	12	0	15	0	1	1
1223366	12	0	15	0	1	1
1223402	12	0	15	0	1	1
1223456	12	0	15	0	1	1
1223645	12	0	15	0	1	1
1223654	12	0	15	0	1	1
1223681	12	0	15	0	1	1
1223690	12	0	15	0	1	1
1223828	12	0	15	0	1	1
1224665	12	0	15	0	1	1
1224716	12	0	15	0	1	1
1224848	12	0	15	0	1	1
1224926	11	1	13	2	1	1
1224974	5	7	6	9	1	1
1224983	4	8	6	9	1	1
1224986	4	8	6	9	1	1
1226102	12	0	15	0	1	1
1235777	12	0	15	0	1	1
1235923	12	0	15	0	1	1
1236046	12	0	15	0	1	1
1236068	12	0	15	0	1	1
1236104	12	0	15	0	1	1
1242978	12	0	15	0	1	1
1243865	12	0	15	0	1	1
1244144	12	0	15	0	1	1
1244231	12	0	15	0	1	1
1244354	12	0	15	0	1	1
1244621	12	0	15	0	1	1
1244657	12	0	15	0	1	1
1244816	12	0	15	0	1	1
1244828	12	0	15	0	1	1
1245077	12	0	15	0	1	1
1245083	12	0	15	0	1	1
1245356	12	0	15	0	1	1
1245389	12	0	15	0	1	1
1245527	12	0	15	0	1	1
1245937	12	0	15	0	1	1
1246120	12	0	15	0	1	1
1246288	12	0	15	0	1	1
1246441	12	0	15	0	1	1
1247548	12	0	15	0	1	1
1247749	12	0	15	0	1	1
1328618	12	0	15	0	1	1
1395099	12	0	15	0	1	1
1544858	12	0	15	0	1	1
1544897	12	0	15	0	1	1
1545005	12	0	15	0	1	1
1545035	12	0	15	0	1	1
1545041	12	0	15	0	1	1
1545287	12	0	15	0	1	1
1545302	12	0	15	0	1	1
1545356	12	0	15	0	1	1
1545539	12	0	15	0	1	1
1545548	12	0	15	0	1	1
1545578	12	0	15	0	1	1
1545599	12	0	15	0	1	1
1545860	12	0	15	0	1	1
1545878	12	0	15	0	1	1
1545881	12	0	15	0	1	1
1546541	1	11	2	13	1	1
1547580	12	0	15	0	1	1
1547658	12	0	15	0	1	1
1547817	12	0	15	0	1	1
1547889	12	0	15	0	1	1
367587	12	0	15	0	1	1
520522	8	4	10	5	1	1
953251	12	0	15	0	1	1
1201337	12	0	15	0	1	1
1203330	12	0	15	0	1	1
1225760	12	0	15	0	1	1
1246318	12	0	15	0	1	1
330966	12	0	15	0	1	1
708251	12	0	15	0	1	1
1200599	12	0	15	0	1	1
1203264	12	0	15	0	1	1
1217810	12	0	15	0	1	1
1217993	12	0	15	0	1	1
1218077	12	0	15	0	1	1
1223162	12	0	15	0	1	1
1225472	12	0	15	0	1	1
1225484	12	0	15	0	1	1
1235879	12	0	15	0	1	1
709300	12	0	15	0	1	1
709444	12	0	15	0	1	1
1222826	12	0	15	0	1	1
1223123	12	0	15	0	1	1
101200	12	0	15	0	1	1
129168	12	0	15	0	1	1
233791	11	1	13	2	1	1
330969	12	0	15	0	1	1
331038	12	0	15	0	1	1
331200	12	0	15	0	1	1
331353	12	0	15	0	1	1
331491	12	0	15	0	1	1
331536	12	0	15	0	1	1
331917	12	0	15	0	1	1
332007	12	0	15	0	1	1
332037	12	0	15	0	1	1
332289	12	0	15	0	1	1
332591	12	0	15	0	1	1
332618	12	0	15	0	1	1
332723	12	0	15	0	1	1
333506	12	0	15	0	1	1
357938	12	0	15	0	1	1
366006	12	0	15	0	1	1
366015	12	0	15	0	1	1
366165	12	0	15	0	1	1
367497	12	0	15	0	1	1
367704	12	0	15	0	1	1
367778	12	0	15	0	1	1
367994	12	0	15	0	1	1
368006	12	0	15	0	1	1
368057	12	0	15	0	1	1
413295	12	0	15	0	1	1
520531	8	4	9	6	1	1
520561	1	11	1	14	1	1
530104	12	0	15	0	1	1
682860	12	0	15	0	1	1
708137	12	0	15	0	1	1
708503	12	0	15	0	1	1
709438	12	0	15	0	1	1
709447	12	0	15	0	1	1
718254	12	0	15	0	1	1
737830	3	9	3	12	1	1
738307	10	2	12	3	1	1
830230	12	0	15	0	1	1
833113	10	2	12	3	1	1
913678	12	0	15	0	1	1
953074	2	10	3	12	1	1
953257	12	0	15	0	1	1
962778	9	3	11	4	1	1
962985	12	0	15	0	1	1
973280	12	0	15	0	1	1
1061274	1	11	1	14	1	1
1070762	12	0	15	0	1	1
1144441	8	4	9	6	1	1
1145777	9	3	12	3	1	1
1175012	12	0	15	0	1	1
1178104	12	0	15	0	1	1
1180879	12	0	15	0	1	1
1181076	12	0	15	0	1	1
1181217	12	0	15	0	1	1
1181625	12	0	15	0	1	1
1182035	12	0	15	0	1	1
1200551	12	0	15	0	1	1
1200632	12	0	15	0	1	1
1200740	12	0	15	0	1	1
1200785	12	0	15	0	1	1
1200884	12	0	15	0	1	1
1201235	12	0	15	0	1	1
1201350	12	0	15	0	1	1
1201397	12	0	15	0	1	1
1202922	12	0	15	0	1	1
1202988	12	0	15	0	1	1
1203114	12	0	15	0	1	1
1203123	12	0	15	0	1	1
1203132	12	0	15	0	1	1
1203177	12	0	15	0	1	1
1203270	12	0	15	0	1	1
1203411	12	0	15	0	1	1
1217597	12	0	15	0	1	1
1217663	12	0	15	0	1	1
1217780	12	0	15	0	1	1
1217915	12	0	15	0	1	1
1217918	12	0	15	0	1	1
1218023	12	0	15	0	1	1
1218198	12	0	15	0	1	1
1218306	12	0	15	0	1	1
1222835	12	0	15	0	1	1
1222982	12	0	15	0	1	1
1223180	12	0	15	0	1	1
1223219	12	0	15	0	1	1
1223231	12	0	15	0	1	1
1223387	12	0	15	0	1	1
1223441	12	0	15	0	1	1
1223459	12	0	15	0	1	1
1223795	12	0	15	0	1	1
1223846	12	0	15	0	1	1
1226138	12	0	15	0	1	1
1226246	12	0	15	0	1	1
1226315	12	0	15	0	1	1
1236011	12	0	15	0	1	1
1236059	12	0	15	0	1	1
1243868	12	0	15	0	1	1
1244345	12	0	15	0	1	1
1244792	12	0	15	0	1	1
1244831	12	0	15	0	1	1
1244855	12	0	15	0	1	1
1245017	12	0	15	0	1	1
1245035	12	0	15	0	1	1
1245044	12	0	15	0	1	1
1245296	12	0	15	0	1	1
1245440	12	0	15	0	1	1
1245826	12	0	15	0	1	1
1245850	12	0	15	0	1	1
1245877	12	0	15	0	1	1
1245943	12	0	15	0	1	1
1246156	12	0	15	0	1	1
1246267	12	0	15	0	1	1
1246291	12	0	15	0	1	1
1246369	12	0	15	0	1	1
1246417	12	0	15	0	1	1
1246549	12	0	15	0	1	1
1247626	12	0	15	0	1	1
1247686	12	0	15	0	1	1
1247734	12	0	15	0	1	1
1292515	12	0	15	0	1	1
1358773	12	0	15	0	1	1
1377032	12	0	15	0	1	1
1502229	12	0	15	0	1	1
1547634	12	0	15	0	1	1
1547703	12	0	15	0	1	1
1547820	12	0	15	0	1	1
1547826	12	0	15	0	1	1
333409	12	0	15	0	1	1
718152	12	0	15	0	1	1
718269	12	0	15	0	1	1
963008	12	0	15	0	1	1
1223474	12	0	15	0	1	1
1246249	12	0	15	0	1	1

## Sheet: S5C
S5C Table. Recent indels (n=372) unique to corpus isolates (corpus, n=12) compared to isolates originating from other biopsy sites (other, n=15).
position	corpus.present	corpus.absent	other.present	other.absent	p.value	p.fdr.adjust
1135537	6	6	1	14	0.0237458	1
476741	1	11	7	8	0.0432553	1
822563	7	5	3	12	0.0567506	1
1225415	9	3	15	0	0.0752137	1
233646	6	6	2	13	0.0869565	1
726337	1	11	6	9	0.0913787	1
476690	6	6	12	3	0.126621	1
931307	6	6	3	12	0.126621	1
1112672	4	8	10	5	0.128346	1
1224964	4	8	10	5	0.128346	1
95643	2	10	0	15	0.188034	1
476502	2	10	0	15	0.188034	1
476521	2	10	0	15	0.188034	1
476526	2	10	0	15	0.188034	1
476530	2	10	0	15	0.188034	1
476551	2	10	0	15	0.188034	1
1144625	2	10	0	15	0.188034	1
636055	0	12	3	12	0.230769	1
1144624	0	12	3	12	0.230769	1
1040599	2	10	6	9	0.235749	1
660043	8	4	6	9	0.25186	1
737768	4	8	9	6	0.25186	1
636056	6	6	4	11	0.256598	1
1224503	6	6	4	11	0.256598	1
258358	5	7	10	5	0.25756	1
586853	5	7	10	5	0.25756	1
743360	7	5	5	10	0.25756	1
982535	7	5	5	10	0.25756	1
1038782	7	5	5	10	0.25756	1
165754	0	12	3	12	0.259032	1
165754	0	12	2	13	0.259032	1
165754	2	10	0	15	0.259032	1
165754	2	10	0	15	0.259032	1
937097	2	10	0	15	0.268484	1
937097	1	11	0	15	0.268484	1
1045598	7	5	4	11	0.285178	1
1045598	0	12	1	14	0.285178	1
737809	3	9	1	14	0.294017	1
737813	3	9	1	14	0.294017	1
476634	1	11	4	11	0.34188	1
930828	11	1	11	4	0.34188	1
1431143	4	8	2	13	0.357488	1
931309	2	10	5	10	0.408213	1
962774	10	2	10	5	0.408213	1
58710	4	8	8	7	0.440795	1
102070	4	8	8	7	0.440795	1
659958	4	8	8	7	0.440795	1
663129	4	8	8	7	0.440795	1
743492	4	8	8	7	0.440795	1
1312716	4	8	8	7	0.440795	1
1377019	4	8	8	7	0.440795	1
1581502	4	8	8	7	0.440795	1
1639435	4	8	8	7	0.440795	1
1048028	8	4	7	8	0.440795	1
508563	1	11	0	15	0.444444	1
508752	1	11	0	15	0.444444	1
697607	1	11	0	15	0.444444	1
708997	1	11	0	15	0.444444	1
787371	1	11	0	15	0.444444	1
931306	1	11	0	15	0.444444	1
1061349	1	11	0	15	0.444444	1
1111920	1	11	0	15	0.444444	1
1550891	1	11	0	15	0.444444	1
1563038	11	1	15	0	0.444444	1
1573793	1	11	0	15	0.444444	1
1224383	7	5	11	4	0.447902	1
1036946	7	5	6	9	0.449482	1
350969	6	6	5	10	0.451653	1
625789	0	12	3	12	0.483074	1
625789	1	11	1	14	0.483074	1
743494	0	12	2	13	0.487179	1
1201281	12	0	13	2	0.487179	1
1201287	12	0	13	2	0.487179	1
1201294	12	0	13	2	0.487179	1
1201296	0	12	2	13	0.487179	1
1113183	1	11	6	9	0.596276	1
1113183	1	11	1	14	0.596276	1
1113183	1	11	1	14	0.596276	1
1577881	4	8	4	11	0.596502	1
1577881	1	11	5	10	0.596502	1
1577881	0	12	2	13	0.596502	1
233751	11	1	12	3	0.605128	1
263816	1	11	3	12	0.605128	1
448272	11	1	12	3	0.605128	1
476647	1	11	3	12	0.605128	1
1040829	1	11	3	12	0.605128	1
1045637	1	11	3	12	0.605128	1
1144623	1	11	3	12	0.605128	1
1435654	1	11	3	12	0.605128	1
1441159	11	1	12	3	0.605128	1
211032	3	9	7	8	0.607789	1
211032	2	10	2	13	0.607789	1
211032	0	12	3	12	0.607789	1
1200613	12	0	14	1	0.659966	1
1200613	0	12	2	13	0.659966	1
1225015	4	8	3	12	0.661836	1
1144626	2	10	4	11	0.661836	1
953166	3	9	6	9	0.682838	1
1633815	9	3	10	5	0.695652	1
520552	8	4	8	7	0.695966	1
737773	4	8	7	8	0.695966	1
737896	4	8	7	8	0.695966	1
737908	4	8	7	8	0.695966	1
737926	4	8	7	8	0.695966	1
737944	4	8	7	8	0.695966	1
1048713	8	4	8	7	0.695966	1
1546230	8	4	8	7	0.695966	1
827922	2	10	4	11	0.700661	1
827922	0	12	2	13	0.700661	1
1391311	2	10	4	11	0.700661	1
1391311	0	12	2	13	0.700661	1
736881	5	7	8	7	0.703567	1
1057103	7	5	7	8	0.703567	1
930847	7	5	10	5	0.706331	1
1225358	7	5	10	5	0.706331	1
708996	6	6	9	6	0.706825	1
1299008	1	11	2	13	0.740501	1
1299008	0	12	2	13	0.740501	1
25772	6	6	5	10	0.761971	1
25772	0	12	1	14	0.761971	1
1360340	1	11	5	10	0.793429	1
1360340	4	8	2	13	0.793429	1
1360340	2	10	3	12	0.793429	1
1360340	1	11	1	14	0.793429	1
743496	1	11	0	15	0.818926	1
743496	0	12	1	14	0.818926	1
937096	0	12	1	14	0.818926	1
937096	1	11	0	15	0.818926	1
234016	4	8	4	11	0.842799	1
234016	1	11	4	11	0.842799	1
234016	2	10	1	14	0.842799	1
1299095	1	11	1	14	0.84639	1
1299095	0	12	2	13	0.84639	1
751609	3	9	3	12	0.851547	1
751609	1	11	0	15	0.851547	1
488611	2	10	1	14	0.870968	1
488611	1	11	1	14	0.870968	1
1390484	4	8	3	12	0.879702	1
1390484	0	12	1	14	0.879702	1
1390484	1	11	0	15	0.879702	1
888664	3	9	4	11	0.949437	1
888664	2	10	3	12	0.949437	1
888664	0	12	2	13	0.949437	1
1224444	4	8	4	11	1	1
1224444	1	11	2	13	1	1
708992	7	5	9	6	1	1
708992	5	7	6	9	1	1
1224491	4	8	4	11	1	1
1224491	1	11	1	14	1	1
1145957	3	9	3	12	1	1
1145957	0	12	1	14	1	1
1546327	8	4	10	5	1	1
1546327	0	12	1	14	1	1
5026	12	0	14	1	1	1
5236	1	11	1	14	1	1
6804	12	0	15	0	1	1
7538	3	9	4	11	1	1
7540	1	11	1	14	1	1
95274	0	12	1	14	1	1
103612	12	0	15	0	1	1
106954	1	11	2	13	1	1
106955	0	12	1	14	1	1
143113	12	0	15	0	1	1
233865	12	0	15	0	1	1
331235	12	0	15	0	1	1
331958	12	0	15	0	1	1
332421	12	0	15	0	1	1
332824	12	0	15	0	1	1
332839	12	0	15	0	1	1
344774	12	0	15	0	1	1
345586	12	0	15	0	1	1
365995	12	0	15	0	1	1
366087	12	0	15	0	1	1
381330	0	12	1	14	1	1
381851	0	12	1	14	1	1
381906	1	11	2	13	1	1
390276	12	0	15	0	1	1
448244	1	11	2	13	1	1
448271	1	11	2	13	1	1
485655	0	12	1	14	1	1
486993	0	12	1	14	1	1
508581	0	12	1	14	1	1
520561	6	6	8	7	1	1
530317	12	0	15	0	1	1
530490	12	0	15	0	1	1
530504	12	0	15	0	1	1
590928	12	0	15	0	1	1
678862	12	0	15	0	1	1
680889	12	0	15	0	1	1
708046	12	0	15	0	1	1
708747	12	0	15	0	1	1
709007	12	0	15	0	1	1
709153	12	0	15	0	1	1
709159	12	0	15	0	1	1
709188	12	0	15	0	1	1
709191	12	0	15	0	1	1
727195	1	11	1	14	1	1
727210	0	12	1	14	1	1
737845	1	11	2	13	1	1
737849	2	10	2	13	1	1
738367	9	3	12	3	1	1
782771	6	6	7	8	1	1
863164	12	0	15	0	1	1
888662	0	12	1	14	1	1
888663	0	12	1	14	1	1
914351	12	0	15	0	1	1
914870	12	0	15	0	1	1
915049	12	0	15	0	1	1
931308	0	12	1	14	1	1
937093	5	7	7	8	1	1
937094	1	11	1	14	1	1
937098	2	10	2	13	1	1
937099	0	12	1	14	1	1
937100	2	10	2	13	1	1
953143	3	9	4	11	1	1
953240	11	1	13	2	1	1
962591	12	0	15	0	1	1
962891	10	2	13	2	1	1
962897	10	2	13	2	1	1
962954	10	2	13	2	1	1
962958	11	1	14	1	1	1
963001	12	0	15	0	1	1
1024228	12	0	15	0	1	1
1025158	12	0	15	0	1	1
1026491	8	4	9	6	1	1
1026506	1	11	2	13	1	1
1045354	0	12	1	14	1	1
1047954	0	12	1	14	1	1
1061257	1	11	1	14	1	1
1061409	1	11	1	14	1	1
1112164	1	11	1	14	1	1
1181951	12	0	15	0	1	1
1182043	12	0	15	0	1	1
1182079	12	0	15	0	1	1
1182193	12	0	15	0	1	1
1182197	12	0	15	0	1	1
1182253	12	0	15	0	1	1
1182274	12	0	15	0	1	1
1182319	12	0	15	0	1	1
1182354	12	0	15	0	1	1
1200618	12	0	14	1	1	1
1200691	12	0	15	0	1	1
1201268	12	0	15	0	1	1
1201272	12	0	15	0	1	1
1201278	12	0	15	0	1	1
1201300	12	0	15	0	1	1
1201470	12	0	15	0	1	1
1202971	12	0	15	0	1	1
1203080	12	0	15	0	1	1
1203180	12	0	15	0	1	1
1203278	12	0	15	0	1	1
1203374	12	0	15	0	1	1
1203377	12	0	15	0	1	1
1203452	12	0	15	0	1	1
1203534	12	0	15	0	1	1
1204516	0	12	1	14	1	1
1217362	12	0	15	0	1	1
1217392	12	0	15	0	1	1
1217397	12	0	15	0	1	1
1217414	12	0	15	0	1	1
1217417	12	0	15	0	1	1
1217435	12	0	15	0	1	1
1217457	12	0	15	0	1	1
1217478	12	0	15	0	1	1
1217490	12	0	15	0	1	1
1217510	12	0	15	0	1	1
1217666	12	0	15	0	1	1
1218148	12	0	15	0	1	1
1223092	12	0	15	0	1	1
1223986	12	0	15	0	1	1
1224348	12	0	15	0	1	1
1224361	12	0	14	1	1	1
1224364	12	0	14	1	1	1
1224397	4	8	4	11	1	1
1224402	4	8	4	11	1	1
1224408	4	8	4	11	1	1
1224459	5	7	6	9	1	1
1224467	3	9	4	11	1	1
1224475	4	8	4	11	1	1
1224487	4	8	4	11	1	1
1224568	6	6	7	8	1	1
1224584	7	5	8	7	1	1
1224589	7	5	8	7	1	1
1224661	12	0	15	0	1	1
1224844	12	0	15	0	1	1
1224947	8	4	11	4	1	1
1225114	4	8	5	10	1	1
1225128	4	8	5	10	1	1
1225173	4	8	5	10	1	1
1225195	4	8	5	10	1	1
1225213	4	8	5	10	1	1
1225259	4	8	5	10	1	1
1225269	4	8	5	10	1	1
1225772	12	0	15	0	1	1
1225788	12	0	15	0	1	1
1226069	12	0	15	0	1	1
1226075	12	0	15	0	1	1
1226280	12	0	15	0	1	1
1226298	12	0	15	0	1	1
1235925	12	0	15	0	1	1
1242776	12	0	15	0	1	1
1242780	12	0	15	0	1	1
1242824	12	0	15	0	1	1
1242851	12	0	15	0	1	1
1242938	12	0	15	0	1	1
1244852	12	0	15	0	1	1
1245025	12	0	15	0	1	1
1247582	12	0	15	0	1	1
1247817	12	0	15	0	1	1
1299007	0	12	1	14	1	1
1299263	0	12	1	14	1	1
1304820	10	2	12	3	1	1
1360309	0	12	1	14	1	1
1377721	12	0	15	0	1	1
1431011	1	11	1	14	1	1
1431014	1	11	1	14	1	1
1431016	0	12	1	14	1	1
1431019	1	11	1	14	1	1
1431027	0	12	1	14	1	1
1431211	1	11	1	14	1	1
1432276	12	0	15	0	1	1
1542956	12	0	15	0	1	1
1544836	12	0	15	0	1	1
1545107	12	0	15	0	1	1
1545165	12	0	15	0	1	1
1545536	12	0	15	0	1	1
1545603	12	0	15	0	1	1
1545646	12	0	15	0	1	1
1545971	12	0	15	0	1	1
1545976	12	0	15	0	1	1
1546059	8	4	10	5	1	1
1546234	8	4	10	5	1	1
1546238	8	4	10	5	1	1
1546348	8	4	10	5	1	1
1546450	4	8	6	9	1	1
1546459	4	8	5	10	1	1
1546464	4	8	5	10	1	1
1547199	5	7	6	9	1	1
1547261	11	1	13	2	1	1
1547369	12	0	15	0	1	1
1547917	12	0	15	0	1	1
1548111	12	0	15	0	1	1
1548352	12	0	15	0	1	1
1548362	12	0	15	0	1	1
1548522	12	0	15	0	1	1
1548582	12	0	15	0	1	1
1548787	12	0	15	0	1	1
1549381	12	0	15	0	1	1
1549417	12	0	15	0	1	1
1549433	12	0	14	1	1	1
1549441	4	8	5	10	1	1
1549452	12	0	14	1	1	1
1549875	12	0	15	0	1	1
1549916	12	0	15	0	1	1
1550069	12	0	15	0	1	1
1550147	12	0	15	0	1	1
1550185	12	0	15	0	1	1
1550210	12	0	15	0	1	1
1557428	12	0	15	0	1	1
1563588	0	12	1	14	1	1
1563594	0	12	1	14	1	1
1563599	0	12	1	14	1	1
1563603	0	12	1	14	1	1
1563605	0	12	1	14	1	1
1563610	0	12	1	14	1	1
1563619	0	12	1	14	1	1
1563622	0	12	1	14	1	1
1563626	0	12	1	14	1	1
1573787	1	11	2	13	1	1
1573788	4	8	6	9	1	1
1573791	1	11	1	14	1	1
1589041	12	0	15	0	1	1

## Sheet: S5D
S5D Table. Recent indels (n=372) unique to antrum isolates (antrum, n=12) compared to isolates originating from other biopsy sites (other, n=15)
position	antrum.present	antrum.absent	other.present	other.absent	p.val	p.fdr.adjust
822563	1	11	9	6	0.0140351	1
931307	1	11	8	7	0.019175	1
660043	3	9	11	4	0.0213009	1
726337	6	6	1	14	0.0237458	1
1112672	9	3	5	10	0.0542379	1
58710	8	4	4	11	0.0574049	1
102070	8	4	4	11	0.0574049	1
659958	8	4	4	11	0.0574049	1
663129	8	4	4	11	0.0574049	1
743492	8	4	4	11	0.0574049	1
1048028	4	8	11	4	0.0574049	1
1312716	8	4	4	11	0.0574049	1
1377019	8	4	4	11	0.0574049	1
1581502	8	4	4	11	0.0574049	1
1639435	8	4	4	11	0.0574049	1
1045598	2	10	9	6	0.0699464	1
1045598	1	11	0	15	0.0699464	1
1144624	3	9	0	15	0.0752137	1
476741	6	6	2	13	0.0869565	1
1135537	1	11	6	9	0.0913787	1
636056	2	10	8	7	0.107094	1
1224503	2	10	8	7	0.107094	1
708996	9	3	6	9	0.120745	1
953166	6	6	3	12	0.126621	1
737768	8	4	5	10	0.128346	1
1048713	5	7	11	4	0.130246	1
738367	11	1	10	5	0.181903	1
1201281	10	2	15	0	0.188034	1
1201287	10	2	15	0	0.188034	1
1201294	10	2	15	0	0.188034	1
1201296	2	10	0	15	0.188034	1
1113183	6	6	1	14	0.190209	1
1113183	1	11	1	14	0.190209	1
1113183	1	11	1	14	0.190209	1
1224383	10	2	8	7	0.217239	1
1546459	2	10	7	8	0.217239	1
1546464	2	10	7	8	0.217239	1
448244	0	12	3	12	0.230769	1
448271	0	12	3	12	0.230769	1
1026506	0	12	3	12	0.230769	1
1225415	12	0	12	3	0.230769	1
1573787	0	12	3	12	0.230769	1
233646	2	10	6	9	0.235749	1
1224397	2	10	6	9	0.235749	1
1224402	2	10	6	9	0.235749	1
1224408	2	10	6	9	0.235749	1
1224475	2	10	6	9	0.235749	1
1224487	2	10	6	9	0.235749	1
708992	9	3	7	8	0.242383	1
708992	3	9	8	7	0.242383	1
520561	8	4	6	9	0.25186	1
782771	4	8	9	6	0.25186	1
1573788	6	6	4	11	0.256598	1
1391311	4	8	2	13	0.264143	1
1391311	2	10	0	15	0.264143	1
1200613	11	1	15	0	0.268484	1
1200613	2	10	0	15	0.268484	1
1224467	2	10	5	10	0.408213	1
1225015	2	10	5	10	0.408213	1
1026491	9	3	8	7	0.424409	1
1546450	3	9	7	8	0.424409	1
743360	4	8	8	7	0.440795	1
937093	4	8	8	7	0.440795	1
982535	4	8	8	7	0.440795	1
1038782	4	8	8	7	0.440795	1
258358	8	4	7	8	0.440795	1
586853	8	4	7	8	0.440795	1
95274	1	11	0	15	0.444444	1
106955	1	11	0	15	0.444444	1
381330	1	11	0	15	0.444444	1
381851	1	11	0	15	0.444444	1
485655	1	11	0	15	0.444444	1
486993	1	11	0	15	0.444444	1
508581	1	11	0	15	0.444444	1
727210	1	11	0	15	0.444444	1
888663	1	11	0	15	0.444444	1
931308	1	11	0	15	0.444444	1
937099	1	11	0	15	0.444444	1
1045354	1	11	0	15	0.444444	1
1047954	1	11	0	15	0.444444	1
1200618	11	1	15	0	0.444444	1
1204516	1	11	0	15	0.444444	1
1224361	11	1	15	0	0.444444	1
1224364	11	1	15	0	0.444444	1
1299007	1	11	0	15	0.444444	1
1299263	1	11	0	15	0.444444	1
1431016	1	11	0	15	0.444444	1
1431027	1	11	0	15	0.444444	1
1549433	11	1	15	0	0.444444	1
1549452	11	1	15	0	0.444444	1
1563588	1	11	0	15	0.444444	1
1563594	1	11	0	15	0.444444	1
1563599	1	11	0	15	0.444444	1
1563603	1	11	0	15	0.444444	1
1563605	1	11	0	15	0.444444	1
1563610	1	11	0	15	0.444444	1
1563619	1	11	0	15	0.444444	1
1563622	1	11	0	15	0.444444	1
1563626	1	11	0	15	0.444444	1
1546059	7	5	11	4	0.447902	1
1546234	7	5	11	4	0.447902	1
1546238	7	5	11	4	0.447902	1
1546348	7	5	11	4	0.447902	1
737773	6	6	5	10	0.451653	1
737896	6	6	5	10	0.451653	1
737908	6	6	5	10	0.451653	1
737926	6	6	5	10	0.451653	1
737944	6	6	5	10	0.451653	1
1546230	6	6	10	5	0.451653	1
5236	0	12	2	13	0.487179	1
7540	0	12	2	13	0.487179	1
95643	0	12	2	13	0.487179	1
476502	0	12	2	13	0.487179	1
476521	0	12	2	13	0.487179	1
476526	0	12	2	13	0.487179	1
476530	0	12	2	13	0.487179	1
476551	0	12	2	13	0.487179	1
743494	0	12	2	13	0.487179	1
962958	12	0	13	2	0.487179	1
1144625	0	12	2	13	0.487179	1
1431211	0	12	2	13	0.487179	1
1224444	2	10	6	9	0.51169	1
1224444	2	10	1	14	0.51169	1
827922	3	9	3	12	0.520589	1
827922	2	10	0	15	0.520589	1
1577881	4	8	4	11	0.566467	1
1577881	4	8	2	13	0.566467	1
1577881	2	10	0	15	0.566467	1
381906	2	10	1	14	0.569231	1
636055	2	10	1	14	0.569231	1
737845	2	10	1	14	0.569231	1
953240	10	2	14	1	0.569231	1
1547261	10	2	14	1	0.569231	1
165754	2	10	1	14	0.591516	1
165754	2	10	0	15	0.591516	1
165754	0	12	2	13	0.591516	1
165754	0	12	2	13	0.591516	1
233751	11	1	12	3	0.605128	1
448272	11	1	12	3	0.605128	1
737809	1	11	3	12	0.605128	1
737813	1	11	3	12	0.605128	1
962891	11	1	12	3	0.605128	1
962897	11	1	12	3	0.605128	1
962954	11	1	12	3	0.605128	1
476634	3	9	2	13	0.628019	1
930828	9	3	13	2	0.628019	1
1546327	7	5	11	4	0.633028	1
1546327	1	11	0	15	0.633028	1
1299008	2	10	1	14	0.639529	1
1299008	0	12	2	13	0.639529	1
1360340	5	7	1	14	0.644018	1
1360340	2	10	4	11	0.644018	1
1360340	2	10	3	12	0.644018	1
1360340	1	11	1	14	0.644018	1
937097	0	12	2	13	0.659966	1
937097	0	12	1	14	0.659966	1
931309	4	8	3	12	0.661836	1
953143	4	8	3	12	0.661836	1
1431143	2	10	4	11	0.661836	1
1224491	2	10	6	9	0.665763	1
1224491	1	11	1	14	0.665763	1
476690	9	3	9	6	0.682838	1
1225114	3	9	6	9	0.682838	1
1225128	3	9	6	9	0.682838	1
1225173	3	9	6	9	0.682838	1
1225195	3	9	6	9	0.682838	1
1225213	3	9	6	9	0.682838	1
1225259	3	9	6	9	0.682838	1
1225269	3	9	6	9	0.682838	1
1549441	3	9	6	9	0.682838	1
1040599	3	9	5	10	0.695652	1
1224947	9	3	10	5	0.695652	1
1633815	9	3	10	5	0.695652	1
520552	8	4	8	7	0.695966	1
1224459	4	8	7	8	0.695966	1
1547199	4	8	7	8	0.695966	1
1036946	5	7	8	7	0.703567	1
1224568	5	7	8	7	0.703567	1
1224964	7	5	7	8	0.703567	1
1225358	7	5	10	5	0.706331	1
1224584	6	6	9	6	0.706825	1
1224589	6	6	9	6	0.706825	1
488611	1	11	2	13	0.740501	1
488611	0	12	2	13	0.740501	1
888664	3	9	4	11	0.740992	1
888664	3	9	2	13	0.740992	1
888664	2	10	0	15	0.740992	1
211032	6	6	4	11	0.809929	1
211032	2	10	2	13	0.809929	1
211032	2	10	1	14	0.809929	1
937096	1	11	0	15	0.818926	1
937096	0	12	1	14	0.818926	1
1299095	0	12	2	13	0.84639	1
1299095	1	11	1	14	0.84639	1
1145957	3	9	3	12	0.851547	1
1145957	1	11	0	15	0.851547	1
625789	2	10	1	14	0.870968	1
625789	1	11	1	14	0.870968	1
751609	2	10	4	11	0.920667	1
751609	0	12	1	14	0.920667	1
25772	4	8	7	8	0.930858	1
25772	0	12	1	14	0.930858	1
1390484	3	9	4	11	0.974333	1
1390484	1	11	0	15	0.974333	1
1390484	0	12	1	14	0.974333	1
234016	3	9	5	10	0.998033	1
234016	2	10	3	12	0.998033	1
234016	1	11	2	13	0.998033	1
743496	0	12	1	14	1	1
743496	0	12	1	14	1	1
5026	12	0	14	1	1	1
6804	12	0	15	0	1	1
7538	3	9	4	11	1	1
103612	12	0	15	0	1	1
106954	1	11	2	13	1	1
143113	12	0	15	0	1	1
233865	12	0	15	0	1	1
263816	2	10	2	13	1	1
331235	12	0	15	0	1	1
331958	12	0	15	0	1	1
332421	12	0	15	0	1	1
332824	12	0	15	0	1	1
332839	12	0	15	0	1	1
344774	12	0	15	0	1	1
345586	12	0	15	0	1	1
350969	5	7	6	9	1	1
365995	12	0	15	0	1	1
366087	12	0	15	0	1	1
390276	12	0	15	0	1	1
476647	2	10	2	13	1	1
508563	0	12	1	14	1	1
508752	0	12	1	14	1	1
530317	12	0	15	0	1	1
530490	12	0	15	0	1	1
530504	12	0	15	0	1	1
590928	12	0	15	0	1	1
678862	12	0	15	0	1	1
680889	12	0	15	0	1	1
697607	0	12	1	14	1	1
708046	12	0	15	0	1	1
708747	12	0	15	0	1	1
708997	0	12	1	14	1	1
709007	12	0	15	0	1	1
709153	12	0	15	0	1	1
709159	12	0	15	0	1	1
709188	12	0	15	0	1	1
709191	12	0	15	0	1	1
727195	1	11	1	14	1	1
736881	6	6	7	8	1	1
737849	2	10	2	13	1	1
787371	0	12	1	14	1	1
863164	12	0	15	0	1	1
888662	0	12	1	14	1	1
914351	12	0	15	0	1	1
914870	12	0	15	0	1	1
915049	12	0	15	0	1	1
930847	8	4	9	6	1	1
931306	0	12	1	14	1	1
937094	1	11	1	14	1	1
937098	2	10	2	13	1	1
937100	2	10	2	13	1	1
962591	12	0	15	0	1	1
962774	9	3	11	4	1	1
963001	12	0	15	0	1	1
1024228	12	0	15	0	1	1
1025158	12	0	15	0	1	1
1040829	2	10	2	13	1	1
1045637	2	10	2	13	1	1
1057103	6	6	8	7	1	1
1061257	1	11	1	14	1	1
1061349	0	12	1	14	1	1
1061409	1	11	1	14	1	1
1111920	0	12	1	14	1	1
1112164	1	11	1	14	1	1
1144623	2	10	2	13	1	1
1144626	3	9	3	12	1	1
1181951	12	0	15	0	1	1
1182043	12	0	15	0	1	1
1182079	12	0	15	0	1	1
1182193	12	0	15	0	1	1
1182197	12	0	15	0	1	1
1182253	12	0	15	0	1	1
1182274	12	0	15	0	1	1
1182319	12	0	15	0	1	1
1182354	12	0	15	0	1	1
1200691	12	0	15	0	1	1
1201268	12	0	15	0	1	1
1201272	12	0	15	0	1	1
1201278	12	0	15	0	1	1
1201300	12	0	15	0	1	1
1201470	12	0	15	0	1	1
1202971	12	0	15	0	1	1
1203080	12	0	15	0	1	1
1203180	12	0	15	0	1	1
1203278	12	0	15	0	1	1
1203374	12	0	15	0	1	1
1203377	12	0	15	0	1	1
1203452	12	0	15	0	1	1
1203534	12	0	15	0	1	1
1217362	12	0	15	0	1	1
1217392	12	0	15	0	1	1
1217397	12	0	15	0	1	1
1217414	12	0	15	0	1	1
1217417	12	0	15	0	1	1
1217435	12	0	15	0	1	1
1217457	12	0	15	0	1	1
1217478	12	0	15	0	1	1
1217490	12	0	15	0	1	1
1217510	12	0	15	0	1	1
1217666	12	0	15	0	1	1
1218148	12	0	15	0	1	1
1223092	12	0	15	0	1	1
1223986	12	0	15	0	1	1
1224348	12	0	15	0	1	1
1224661	12	0	15	0	1	1
1224844	12	0	15	0	1	1
1225772	12	0	15	0	1	1
1225788	12	0	15	0	1	1
1226069	12	0	15	0	1	1
1226075	12	0	15	0	1	1
1226280	12	0	15	0	1	1
1226298	12	0	15	0	1	1
1235925	12	0	15	0	1	1
1242776	12	0	15	0	1	1
1242780	12	0	15	0	1	1
1242824	12	0	15	0	1	1
1242851	12	0	15	0	1	1
1242938	12	0	15	0	1	1
1244852	12	0	15	0	1	1
1245025	12	0	15	0	1	1
1247582	12	0	15	0	1	1
1247817	12	0	15	0	1	1
1304820	10	2	12	3	1	1
1360309	0	12	1	14	1	1
1377721	12	0	15	0	1	1
1431011	1	11	1	14	1	1
1431014	1	11	1	14	1	1
1431019	1	11	1	14	1	1
1432276	12	0	15	0	1	1
1435654	2	10	2	13	1	1
1441159	10	2	13	2	1	1
1542956	12	0	15	0	1	1
1544836	12	0	15	0	1	1
1545107	12	0	15	0	1	1
1545165	12	0	15	0	1	1
1545536	12	0	15	0	1	1
1545603	12	0	15	0	1	1
1545646	12	0	15	0	1	1
1545971	12	0	15	0	1	1
1545976	12	0	15	0	1	1
1547369	12	0	15	0	1	1
1547917	12	0	15	0	1	1
1548111	12	0	15	0	1	1
1548352	12	0	15	0	1	1
1548362	12	0	15	0	1	1
1548522	12	0	15	0	1	1
1548582	12	0	15	0	1	1
1548787	12	0	15	0	1	1
1549381	12	0	15	0	1	1
1549417	12	0	15	0	1	1
1549875	12	0	15	0	1	1
1549916	12	0	15	0	1	1
1550069	12	0	15	0	1	1
1550147	12	0	15	0	1	1
1550185	12	0	15	0	1	1
1550210	12	0	15	0	1	1
1550891	0	12	1	14	1	1
1557428	12	0	15	0	1	1
1563038	12	0	14	1	1	1
1573791	1	11	1	14	1	1
1573793	0	12	1	14	1	1
1589041	12	0	15	0	1	1
