# Supplementary material for: Helicobacter pylori diversification during chronic infection within a single host generates sub-populations with distinct phenotypes
Source: PLoS Pathog. 2020 Dec 28;16(12):e1008686. doi: 10.1371/journal.ppat.1008686 (PMC7794030; doi:10.1371/journal.ppat.1008686)
Supplement: S6 Table — The reference sequence, sequence platform, NCBI BioProject and BioSample IDs for each of the 43 genomes sequenced in this collection. Average read depth coverage for each genome is reported with isolates below <30 highlighted in red. These isolates were not submitted to the NCBI SRA or included in the analysis. (XLSX) [file ppat.1008686.s013.xlsx]

## Sheet: S6
S6 Table. Additional sequencing metrics and short read sequence BioProject
isolate	ref_accession	average_coverage	seq_platform	db	BioProject_ID	BioSample_ID
A1	AE001439	167.007	Illumina_MiSeq	Genbank	PRJNA622860	SAMN14531033
A2	AE001439	140.51	Illumina_MiSeq	Genbank	PRJNA622860	SAMN14531034
A3	AE001439	188.954	Illumina_MiSeq	Genbank	PRJNA622860	SAMN14531035
A4	AE001439	105.903	Illumina_MiSeq	Genbank	PRJNA622860	SAMN14531036
A5	AE001439	172.279	Illumina_MiSeq	Genbank	PRJNA622860	SAMN14531037
A6	AE001439	152.775	Illumina_MiSeq	Genbank	PRJNA622860	SAMN14531038
A7	AE001439	47.4704	Illumina_MiSeq	Genbank	PRJNA622860	SAMN14531039
A8	AE001439	106.284	Illumina_MiSeq	Genbank	PRJNA622860	SAMN14531040
A9	AE001439	178.565	Illumina_MiSeq	Genbank	PRJNA622860	SAMN14531041
A10	AE001439	155.079	Illumina_MiSeq	Genbank	PRJNA622860	SAMN14531042
A11	AE001439	95.7125	Illumina_MiSeq	Genbank	PRJNA622860	SAMN14531043
A12	AE001439	164.957	Illumina_MiSeq	Genbank	PRJNA622860	SAMN14531044
C1	AE001439	179.607	Illumina_MiSeq	Genbank	PRJNA622860	SAMN14531045
C2	AE001439	175.804	Illumina_MiSeq	Genbank	PRJNA622860	SAMN14531046
C3	AE001439	237.75	Illumina_MiSeq	Genbank	PRJNA622860	SAMN14531047
C4	AE001439	119.266	Illumina_MiSeq	Genbank	PRJNA622860	SAMN14531048
C5	AE001439	189.791	Illumina_MiSeq	Genbank	PRJNA622860	SAMN14531049
C6	AE001439	115.973	Illumina_MiSeq	Genbank	PRJNA622860	SAMN14531050
C7	AE001439	216.433	Illumina_MiSeq	Genbank	PRJNA622860	SAMN14531051
C8	AE001439	187.666	Illumina_MiSeq	Genbank	PRJNA622860	SAMN14531052
C9	AE001439	111.996	Illumina_MiSeq	Genbank	PRJNA622860	SAMN14531053
C10	AE001439	249.592	Illumina_MiSeq	Genbank	PRJNA622860	SAMN14531054
C11	AE001439	213.202	Illumina_MiSeq	Genbank	PRJNA622860	SAMN14531055
C12	AE001439	239.967	Illumina_MiSeq	Genbank	PRJNA622860	SAMN14531056
J99	AE001439	172.056	Illumina_MiSeq	Genbank	PRJNA622860	SAMN14531021
SC1	AE001439	3.36734	Illumina_MiSeq
SC2	AE001439	91.4622	Illumina_MiSeq	Genbank	PRJNA622860	SAMN14531022
SC3	AE001439	254.491	Illumina_MiSeq	Genbank	PRJNA622860	SAMN14531023
SC4	AE001439	119.908	Illumina_MiSeq	Genbank	PRJNA622860	SAMN14531024
SC5	AE001439	194.76	Illumina_MiSeq	Genbank	PRJNA622860	SAMN14531025
SC6	AE001439	195.486	Illumina_MiSeq	Genbank	PRJNA622860	SAMN14531026
SC7	AE001439	159.047	Illumina_MiSeq	Genbank	PRJNA622860	SAMN14531027
SC8	AE001439	240.83	Illumina_MiSeq	Genbank	PRJNA622860	SAMN14531028
SC9	AE001439	137.645	Illumina_MiSeq	Genbank	PRJNA622860	SAMN14531029
SC10	AE001439	109.951	Illumina_MiSeq	Genbank	PRJNA622860	SAMN14531030
SC11	AE001439	122.228	Illumina_MiSeq	Genbank	PRJNA622860	SAMN14531031
SC12	AE001439	79.6671	Illumina_MiSeq	Genbank	PRJNA622860	SAMN14531032
Ca-1	AE001439	4.4345	Illumina_MiSeq
D1	AE001439	86.9621	Illumina_MiSeq	Genbank	PRJNA622860	SAMN14531057
D2	AE001439	125.384	Illumina_MiSeq	Genbank	PRJNA622860	SAMN14531058
D3	AE001439	7.87455	Illumina_MiSeq
D4	AE001439	131.01	Illumina_MiSeq	Genbank	PRJNA622860	SAMN14531059
D5	AE001439	14.2252	Illumina_MiSeq
