# Supplementary material for: Helicobacter pylori diversification during chronic infection within a single host generates sub-populations with distinct phenotypes
Source: PLoS Pathog. 2020 Dec 28;16(12):e1008686. doi: 10.1371/journal.ppat.1008686 (PMC7794030; doi:10.1371/journal.ppat.1008686)
Supplement: S7 Table — Genetic distance, shared sites, π values, and time between isolation for each unique pairwise comparison of isolates reported in this study. (XLSX) [file ppat.1008686.s014.xlsx]

## Sheet:  S7
S7 Table. Pairwise comparison data used in Figures 2, 4, 5, and 7
pairwise comparison	genetic distance	pi	shared sites	time between isolation
A10-A1	235	0.000144834	1622549	0
A10-A2	54	3.32768e-05	1622754	0
A10-A3	121	7.45776e-05	1622472	0
A10-A4	83	5.11266e-05	1623422	0
A10-A5	99	6.09823e-05	1623422	0
A10-A6	81	4.98978e-05	1623317	0
A10-A7	230	0.000141892	1620949	0
A10-A8	61	3.75806e-05	1623177	0
A10-A9	150	9.24001e-05	1623374	0
A11-A1	163	9.93173e-05	1641205	0
A11-A10	198	0.000122004	1622892	0
A11-A2	220	0.000135611	1622286	0
A11-A3	227	0.000139943	1622091	0
A11-A4	199	0.000122617	1622941	0
A11-A5	201	0.000123849	1622941	0
A11-A6	195	0.000120159	1622851	0
A11-A7	152	9.271e-05	1639521	0
A11-A8	227	0.000138305	1641300	0
A11-A9	103	6.27269e-05	1642040	0
A12-A1	282	0.000173792	1622627	0
A12-A10	81	4.98969e-05	1623346	0
A12-A11	203	0.000125085	1622897	0
A12-A2	68	4.18936e-05	1623161	0
A12-A3	181	0.000111545	1622666	0
A12-A4	46	2.83293e-05	1623759	0
A12-A5	34	2.09391e-05	1623759	0
A12-A6	30	1.84781e-05	1623545	0
A12-A7	296	0.000182592	1621101	0
A12-A8	77	4.74384e-05	1623159	0
A12-A9	199	0.000122579	1623447	0
A2-A1	258	0.000159052	1622115	0
A3-A1	136	8.38374e-05	1622188	0
A3-A2	146	9.00037e-05	1622156	0
A4-A1	269	0.000165777	1622666	0
A4-A2	70	4.31232e-05	1623255	0
A4-A3	175	0.000107844	1622711	0
A5-A1	271	0.000167009	1622666	0
A5-A2	90	5.54442e-05	1623255	0
A5-A3	187	0.000115239	1622711	0
A5-A4	52	3.20193e-05	1624021	0
A6-A1	282	0.000173798	1622575	0
A6-A2	56	3.45049e-05	1622957	0
A6-A3	167	0.00010292	1622622	0
A6-A4	60	3.69558e-05	1623563	0
A6-A5	46	2.83327e-05	1623563	0
A7-A1	123	7.50072e-05	1639843	0
A7-A2	258	0.000159197	1620636	0
A7-A3	169	0.000104273	1620742	0
A7-A4	280	0.000172716	1621157	0
A7-A5	296	0.000182586	1621157	0
A7-A6	282	0.000173959	1621074	0
A8-A1	260	0.000158432	1641087	0
A8-A2	43	2.64999e-05	1622646	0
A8-A3	151	9.30733e-05	1622377	0
A8-A4	66	4.06609e-05	1623180	0
A8-A5	74	4.55895e-05	1623180	0
A8-A6	79	4.86709e-05	1623145	0
A8-A7	256	0.000156154	1639403	0
A9-A1	142	8.64971e-05	1641674	0
A9-A2	170	0.000104756	1622826	0
A9-A3	217	0.000133741	1622544	0
A9-A4	203	0.000125044	1623423	0
A9-A5	209	0.00012874	1623423	0
A9-A6	197	0.000121355	1623334	0
A9-A7	153	9.32948e-05	1639962	0
A9-A8	194	0.000118165	1641777	0
J99-A1	1357	0.000826669	1641527	6
J99-A10	1346	0.000829203	1623246	6
J99-A11	1327	0.000808269	1641781	6
J99-A12	1350	0.0008315	1623571	6
J99-A2	1371	0.000844692	1623077	6
J99-A3	1337	0.000824024	1622525	6
J99-A4	1343	0.000827102	1623742	6
J99-A5	1361	0.000838187	1623742	6
J99-A6	1345	0.000828547	1623324	6
J99-A7	1231	0.000750646	1639921	6
J99-A8	1407	0.000857114	1641556	6
J99-A9	1340	0.000815889	1642381	6
J99-SC10	69	4.19919e-05	1643173	0
J99-SC11	19	1.15609e-05	1643467	0
J99-SC12	32	1.94714e-05	1643436	0
J99-SC2	32	1.94738e-05	1643232	0
J99-SC3	21	1.27775e-05	1643513	0
J99-SC4	171	0.000104068	1643154	0
J99-SC5	50	3.04222e-05	1643534	0
J99-SC6	21	1.27778e-05	1643480	0
J99-SC7	26	1.58206e-05	1643427	0
J99-SC8	29	1.76449e-05	1643530	0
J99-SC9	26	1.58207e-05	1643418	0
SC10-A1	1349	0.000821887	1641344	6
SC10-A10	1344	0.000828092	1623008	6
SC10-A11	1317	0.000802338	1641453	6
SC10-A12	1344	0.000827917	1623352	6
SC10-A2	1363	0.000839844	1622921	6
SC10-A3	1339	0.000825333	1622376	6
SC10-A4	1336	0.000822909	1623509	6
SC10-A5	1356	0.000835228	1623509	6
SC10-A6	1340	0.000825567	1623127	6
SC10-A7	1228	0.000748868	1639808	6
SC10-A8	1390	0.000846837	1641402	6
SC10-A9	1321	0.000804487	1642041	6
SC10-SC2	52	3.16492e-05	1643011	0
SC10-SC3	74	4.50342e-05	1643194	0
SC10-SC4	156	9.49549e-05	1642886	0
SC10-SC5	81	4.92942e-05	1643194	0
SC10-SC6	76	4.62514e-05	1643194	0
SC10-SC7	55	3.34725e-05	1643142	0
SC10-SC8	58	3.52971e-05	1643194	0
SC10-SC9	51	3.10378e-05	1643156	0
SC11-A1	1354	0.000824868	1641475	6
SC11-A10	1343	0.000827376	1623203	6
SC11-A11	1326	0.000807681	1641738	6
SC11-A12	1347	0.000829675	1623528	6
SC11-A2	1368	0.000842867	1623032	6
SC11-A3	1334	0.000822198	1622480	6
SC11-A4	1340	0.000825277	1623697	6
SC11-A5	1358	0.000836363	1623697	6
SC11-A6	1342	0.000826721	1623281	6
SC11-A7	1230	0.00075006	1639868	6
SC11-A8	1404	0.00085531	1641511	6
SC11-A9	1337	0.000814084	1642337	6
SC11-SC10	68	4.13836e-05	1643163	0
SC11-SC2	29	1.76481e-05	1643235	0
SC11-SC3	20	1.21692e-05	1643490	0
SC11-SC4	166	0.000101025	1643152	0
SC11-SC5	49	2.98146e-05	1643490	0
SC11-SC6	18	1.09524e-05	1643473	0
SC11-SC7	25	1.52122e-05	1643420	0
SC11-SC8	28	1.7037e-05	1643485	0
SC11-SC9	23	1.39956e-05	1643376	0
SC12-A1	1357	0.000826709	1641449	6
SC12-A10	1336	0.000823078	1623175	6
SC12-A11	1322	0.000805258	1641710	6
SC12-A12	1339	0.000824762	1623498	6
SC12-A2	1360	0.000837952	1623004	6
SC12-A3	1334	0.000822212	1622452	6
SC12-A4	1335	0.000822213	1623667	6
SC12-A5	1353	0.000833299	1623667	6
SC12-A6	1337	0.000823655	1623253	6
SC12-A7	1235	0.000753117	1639851	6
SC12-A8	1399	0.000852277	1641486	6
SC12-A9	1332	0.000811054	1642307	6
SC12-SC10	75	4.56438e-05	1643157	0
SC12-SC11	37	2.25139e-05	1643428	0
SC12-SC2	31	1.88653e-05	1643228	0
SC12-SC3	35	2.12965e-05	1643460	0
SC12-SC4	153	9.31146e-05	1643137	0
SC12-SC5	56	3.40745e-05	1643460	0
SC12-SC6	31	1.88627e-05	1643459	0
SC12-SC7	44	2.67735e-05	1643417	0
SC12-SC8	51	3.10321e-05	1643458	0
SC12-SC9	42	2.55576e-05	1643346	0
SC2-A1	1341	0.000817057	1641257	6
SC2-A10	1327	0.000817602	1623040	6
SC2-A11	1310	0.000798017	1641569	6
SC2-A12	1328	0.000818049	1623375	6
SC2-A2	1347	0.000830006	1622880	6
SC2-A3	1322	0.00081491	1622266	6
SC2-A4	1320	0.000813036	1623544	6
SC2-A5	1340	0.000825355	1623544	6
SC2-A6	1324	0.00081571	1623126	6
SC2-A7	1213	0.000739764	1639712	6
SC2-A8	1384	0.00084321	1641347	6
SC2-A9	1318	0.000802598	1642167	6
SC3-A1	1366	0.000832131	1641568	6
SC3-A10	1351	0.000832223	1623363	6
SC3-A11	1338	0.000814913	1641893	6
SC3-A12	1355	0.00083452	1623688	6
SC3-A2	1376	0.000847712	1623192	6
SC3-A3	1342	0.00082708	1622576	6
SC3-A4	1348	0.000830122	1623857	6
SC3-A5	1366	0.000841207	1623857	6
SC3-A6	1350	0.000831567	1623441	6
SC3-A7	1240	0.000756112	1639968	6
SC3-A8	1414	0.000861323	1641661	6
SC3-A9	1349	0.000821314	1642490	6
SC3-SC2	35	2.12983e-05	1643326	0
SC4-A1	1379	0.000840254	1641171	6
SC4-A10	1369	0.000843482	1623034	6
SC4-A11	1341	0.000816938	1641495	6
SC4-A12	1373	0.000845813	1623290	6
SC4-A2	1392	0.000857767	1622818	6
SC4-A3	1362	0.000839609	1622184	6
SC4-A4	1368	0.000842641	1623467	6
SC4-A5	1386	0.000853728	1623467	6
SC4-A6	1370	0.000844077	1623074	6
SC4-A7	1250	0.000762393	1639575	6
SC4-A8	1426	0.000868803	1641338	6
SC4-A9	1354	0.000824559	1642089	6
SC4-SC2	142	8.6427e-05	1643006	0
SC4-SC3	168	0.000102236	1643250	0
SC5-A1	1375	0.000837618	1641560	6
SC5-A10	1360	0.000837771	1623355	6
SC5-A11	1343	0.000817962	1641885	6
SC5-A12	1364	0.000840067	1623680	6
SC5-A2	1385	0.000853261	1623184	6
SC5-A3	1349	0.000831398	1622568	6
SC5-A4	1357	0.000835669	1623849	6
SC5-A5	1375	0.000846754	1623849	6
SC5-A6	1359	0.000837115	1623433	6
SC5-A7	1250	0.000762214	1639960	6
SC5-A8	1423	0.000866809	1641653	6
SC5-A9	1356	0.00082558	1642482	6
SC5-SC2	57	3.46858e-05	1643326	0
SC5-SC3	41	2.49451e-05	1643609	0
SC5-SC4	173	0.000105279	1643250	0
SC6-A1	1360	0.000828514	1641494	6
SC6-A10	1345	0.000828565	1623289	6
SC6-A11	1332	0.000811296	1641818	6
SC6-A12	1349	0.000830863	1623614	6
SC6-A2	1370	0.000844054	1623118	6
SC6-A3	1336	0.00082342	1622502	6
SC6-A4	1342	0.000826466	1623782	6
SC6-A5	1360	0.000837551	1623782	6
SC6-A6	1344	0.000827909	1623367	6
SC6-A7	1236	0.000753707	1639894	6
SC6-A8	1408	0.000857707	1641587	6
SC6-A9	1343	0.000817699	1642414	6
SC6-SC2	33	2.00812e-05	1643324	0
SC6-SC3	6	3.65058e-06	1643575	0
SC6-SC4	164	9.98023e-05	1643248	0
SC6-SC5	41	2.49456e-05	1643575	0
SC7-A1	1347	0.00082062	1641441	6
SC7-A10	1336	0.000823047	1623236	6
SC7-A11	1317	0.000802185	1641766	6
SC7-A12	1340	0.000825346	1623561	6
SC7-A2	1361	0.000838537	1623065	6
SC7-A3	1329	0.000819132	1622449	6
SC7-A4	1333	0.000820949	1623730	6
SC7-A5	1351	0.000832035	1623730	6
SC7-A6	1335	0.000822392	1623314	6
SC7-A7	1222	0.000745194	1639841	6
SC7-A8	1397	0.000851033	1641534	6
SC7-A9	1330	0.000809809	1642362	6
SC7-SC2	34	2.06897e-05	1643326	0
SC7-SC3	31	1.88619e-05	1643523	0
SC7-SC4	151	9.1894e-05	1643198	0
SC7-SC5	52	3.16394e-05	1643523	0
SC7-SC6	31	1.88619e-05	1643521	0
SC8-A1	1346	0.000819923	1641618	6
SC8-A10	1335	0.000822375	1623347	6
SC8-A11	1316	0.00080152	1641880	6
SC8-A12	1339	0.000824675	1623670	6
SC8-A2	1360	0.000837862	1623179	6
SC8-A3	1326	0.000817194	1622625	6
SC8-A4	1332	0.000820277	1623841	6
SC8-A5	1350	0.000831362	1623841	6
SC8-A6	1334	0.00082172	1623425	6
SC8-A7	1221	0.000744505	1640015	6
SC8-A8	1396	0.000850361	1641656	6
SC8-A9	1329	0.000809143	1642479	6
SC8-SC2	41	2.49504e-05	1643260	0
SC8-SC3	36	2.19037e-05	1643561	0
SC8-SC4	170	0.000103458	1643182	0
SC8-SC5	65	3.9548e-05	1643572	0
SC8-SC6	30	1.82536e-05	1643507	0
SC8-SC7	23	1.39949e-05	1643455	0
SC9-A1	1350	0.000822423	1641492	6
SC9-A10	1341	0.000826111	1623268	6
SC9-A11	1323	0.000805829	1641787	6
SC9-A12	1345	0.000828404	1623603	6
SC9-A2	1364	0.000840359	1623116	6
SC9-A3	1333	0.000821572	1622500	6
SC9-A4	1334	0.000821547	1623765	6
SC9-A5	1354	0.000833865	1623765	6
SC9-A6	1338	0.000824215	1623363	6
SC9-A7	1226	0.000747589	1639938	6
SC9-A8	1400	0.000852834	1641585	6
SC9-A9	1335	0.000812843	1642383	6
SC9-SC2	32	1.94731e-05	1643296	0
SC9-SC3	31	1.88622e-05	1643496	0
SC9-SC4	162	9.8592e-05	1643136	0
SC9-SC5	60	3.65069e-05	1643526	0
SC9-SC6	29	1.76457e-05	1643462	0
SC9-SC7	14	8.51888e-06	1643409	0
SC9-SC8	11	6.69321e-06	1643456	0
C1-A1	117	7.13e-05	1641651	0
C1-A10	175	0.000108	1623452	0
C1-A11	123	7.49e-05	1642031	0
C1-A12	214	0.000132	1623535	0
C1-A2	199	0.000123	1622893	0
C1-A3	237	0.000146	1622538	0
C1-A4	214	0.000132	1623512	0
C1-A5	208	0.000128	1623512	0
C1-A6	222	0.000137	1623428	0
C1-A7	177	0.000108	1639945	0
C1-A8	209	0.000127	1641798	0
C1-A9	44	2.68e-05	1642575	0
C10-A1	31	1.89e-05	1641710	0
C10-A10	235	0.000145	1622693	0
C10-A11	159	9.69e-05	1641340	0
C10-A12	280	0.000173	1622786	0
C10-A2	258	0.000159	1622257	0
C10-A3	143	8.81e-05	1622246	0
C10-A4	265	0.000163	1622823	0
C10-A5	279	0.000172	1622823	0
C10-A6	282	0.000174	1622724	0
C10-A7	134	8.17e-05	1639854	0
C10-A8	254	0.000155	1641211	0
C10-A9	132	8.04e-05	1641821	0
C10-C1	114	6.94e-05	1641801	0
C10-C2	224	0.000137	1634338	0
C10-C3	291	0.000179	1622790	0
C10-C4	133	8.2e-05	1622035	0
C10-C5	153	9.32e-05	1641746	0
C10-C6	76	4.63e-05	1641484	0
C10-C7	264	0.000163	1622834	0
C10-C8	155	9.44e-05	1641853	0
C10-C9	140	8.53e-05	1641490	0
C11-A1	88	5.36e-05	1641698	0
C11-A10	206	0.000127	1623408	0
C11-A11	145	8.83e-05	1641973	0
C11-A12	263	0.000162	1623758	0
C11-A2	227	0.00014	1623225	0
C11-A3	177	0.000109	1622706	0
C11-A4	256	0.000158	1623862	0
C11-A5	262	0.000161	1623862	0
C11-A6	254	0.000156	1623533	0
C11-A7	154	9.39e-05	1640096	0
C11-A8	231	0.000141	1641750	0
C11-A9	83	5.05e-05	1642552	0
C11-C1	85	5.17e-05	1642602	0
C11-C10	76	4.63e-05	1641853	0
C11-C2	199	0.000122	1635189	0
C11-C3	258	0.000159	1623861	0
C11-C4	178	0.00011	1622405	0
C11-C5	117	7.12e-05	1642605	0
C11-C6	121	7.37e-05	1641473	0
C11-C7	241	0.000148	1623967	0
C11-C8	115	7e-05	1642875	0
C11-C9	112	6.82e-05	1642034	0
C12-A1	303	0.000187	1622692	0
C12-A10	91	5.61e-05	1623525	0
C12-A11	215	0.000132	1623070	0
C12-A12	44	2.71e-05	1623671	0
C12-A2	62	3.82e-05	1623086	0
C12-A3	187	0.000115	1622687	0
C12-A4	52	3.2e-05	1623773	0
C12-A5	46	2.83e-05	1623773	0
C12-A6	38	2.34e-05	1623557	0
C12-A7	300	0.000185	1621138	0
C12-A8	74	4.56e-05	1623238	0
C12-A9	211	0.00013	1623640	0
C12-C1	242	0.000149	1623701	0
C12-C10	303	0.000187	1622842	0
C12-C11	274	0.000169	1623859	0
C12-C2	132	8.13e-05	1623489	0
C12-C3	41	2.53e-05	1623754	0
C12-C4	195	0.00012	1622333	0
C12-C5	216	0.000133	1623698	0
C12-C6	319	0.000197	1622504	0
C12-C7	56	3.45e-05	1623812	0
C12-C8	211	0.00013	1623837	0
C12-C9	226	0.000139	1623096	0
C2-A1	224	0.000137	1634183	0
C2-A10	101	6.22e-05	1623246	0
C2-A11	185	0.000113	1634389	0
C2-A12	124	7.64e-05	1623570	0
C2-A2	82	5.05e-05	1623038	0
C2-A3	185	0.000114	1622581	0
C2-A4	130	8.01e-05	1623578	0
C2-A5	136	8.38e-05	1623578	0
C2-A6	116	7.15e-05	1623482	0
C2-A7	231	0.000141	1632656	0
C2-A8	112	6.85e-05	1634324	0
C2-A9	138	8.44e-05	1634879	0
C2-C1	170	0.000104	1634972	0
C3-A1	291	0.000179	1622633	0
C3-A10	106	6.53e-05	1623388	0
C3-A11	200	0.000123	1622911	0
C3-A12	47	2.89e-05	1623797	0
C3-A2	79	4.87e-05	1623262	0
C3-A3	184	0.000113	1622686	0
C3-A4	81	4.99e-05	1623938	0
C3-A5	55	3.39e-05	1623938	0
C3-A6	47	2.89e-05	1623563	0
C3-A7	287	0.000177	1621119	0
C3-A8	96	5.91e-05	1623158	0
C3-A9	194	0.000119	1623431	0
C3-C1	227	0.00014	1623516	0
C3-C2	127	7.82e-05	1623587	0
C4-A1	130	8.01e-05	1621963	0
C4-A10	138	8.51e-05	1622188	0
C4-A11	226	0.000139	1621798	0
C4-A12	175	0.000108	1622342	0
C4-A2	153	9.43e-05	1621852	0
C4-A3	35	2.16e-05	1622341	0
C4-A4	164	0.000101	1622390	0
C4-A5	181	0.000112	1622390	0
C4-A6	176	0.000108	1622283	0
C4-A7	152	9.38e-05	1620609	0
C4-A8	146	9e-05	1622100	0
C4-A9	218	0.000134	1622249	0
C4-C1	222	0.000137	1622235	0
C4-C2	189	0.000117	1622263	0
C4-C3	190	0.000117	1622365	0
C5-A1	154	9.38e-05	1641597	0
C5-A10	211	0.00013	1623385	0
C5-A11	109	6.64e-05	1641941	0
C5-A12	190	0.000117	1623586	0
C5-A2	231	0.000142	1622944	0
C5-A3	271	0.000167	1622617	0
C5-A4	200	0.000123	1623599	0
C5-A5	180	0.000111	1623599	0
C5-A6	196	0.000121	1623532	0
C5-A7	215	0.000131	1639951	0
C5-A8	243	0.000148	1641729	0
C5-A9	86	5.24e-05	1642440	0
C5-C1	48	2.92e-05	1642534	0
C5-C2	202	0.000124	1635116	0
C5-C3	203	0.000125	1623605	0
C5-C4	256	0.000158	1622262	0
C6-A1	51	3.11e-05	1641490	0
C6-A10	253	0.000156	1622372	0
C6-A11	195	0.000119	1641031	0
C6-A12	306	0.000189	1622398	0
C6-A2	278	0.000171	1621899	0
C6-A3	169	0.000104	1622049	0
C6-A4	301	0.000186	1622439	0
C6-A5	295	0.000182	1622439	0
C6-A6	298	0.000184	1622387	0
C6-A7	78	4.76e-05	1639773	0
C6-A8	286	0.000174	1640900	0
C6-A9	162	9.87e-05	1641481	0
C6-C1	145	8.83e-05	1641465	0
C6-C2	238	0.000146	1633956	0
C6-C3	305	0.000188	1622400	0
C6-C4	147	9.06e-05	1621804	0
C6-C5	184	0.000112	1641409	0
C7-A1	264	0.000163	1622675	0
C7-A10	67	4.13e-05	1623407	0
C7-A11	229	0.000141	1622943	0
C7-A12	74	4.56e-05	1623779	0
C7-A2	46	2.83e-05	1623298	0
C7-A3	149	9.18e-05	1622690	0
C7-A4	76	4.68e-05	1623894	0
C7-A5	80	4.93e-05	1623894	0
C7-A6	84	5.17e-05	1623556	0
C7-A7	269	0.000166	1621163	0
C7-A8	54	3.33e-05	1623215	0
C7-A9	177	0.000109	1623537	0
C7-C1	208	0.000128	1623575	0
C7-C2	104	6.41e-05	1623617	0
C7-C3	67	4.13e-05	1623893	0
C7-C4	155	9.55e-05	1622373	0
C7-C5	238	0.000147	1623611	0
C7-C6	284	0.000175	1622447	0
C8-A1	159	9.69e-05	1641709	0
C8-A10	148	9.12e-05	1623443	0
C8-A11	79	4.81e-05	1642055	0
C8-A12	199	0.000123	1623777	0
C8-A2	174	0.000107	1623152	0
C8-A3	221	0.000136	1622738	0
C8-A4	201	0.000124	1623789	0
C8-A5	205	0.000126	1623789	0
C8-A6	203	0.000125	1623575	0
C8-A7	142	8.66e-05	1640111	0
C8-A8	192	0.000117	1641816	0
C8-A9	50	3.04e-05	1642586	0
C8-C1	72	4.38e-05	1642653	0
C8-C2	144	8.81e-05	1635222	0
C8-C3	198	0.000122	1623781	0
C8-C4	222	0.000137	1622417	0
C8-C5	110	6.7e-05	1642644	0
C8-C6	185	0.000113	1641481	0
C8-C7	179	0.00011	1623856	0
C9-A1	137	8.35e-05	1641392	0
C9-A10	212	0.000131	1622967	0
C9-A11	95	5.79e-05	1641609	0
C9-A12	201	0.000124	1622973	0
C9-A2	237	0.000146	1622405	0
C9-A3	248	0.000153	1622217	0
C9-A4	198	0.000122	1623000	0
C9-A5	192	0.000118	1623000	0
C9-A6	203	0.000125	1622942	0
C9-A7	180	0.00011	1639717	0
C9-A8	235	0.000143	1641388	0
C9-A9	101	6.15e-05	1642068	0
C9-C1	73	4.45e-05	1642068	0
C9-C2	211	0.000129	1634527	0
C9-C3	212	0.000131	1622979	0
C9-C4	233	0.000144	1621942	0
C9-C5	49	2.98e-05	1642030	0
C9-C6	157	9.57e-05	1641216	0
C9-C7	253	0.000156	1623019	0
C9-C8	123	7.49e-05	1642068	0
D1-A1	101	6.15e-05	1641157	0
D1-A10	226	0.000139	1622208	0
D1-A11	144	8.78e-05	1640870	0
D1-A12	295	0.000182	1622388	0
D1-A2	255	0.000157	1621879	0
D1-A3	154	9.49e-05	1622010	0
D1-A4	286	0.000176	1622443	0
D1-A5	294	0.000181	1622443	0
D1-A6	277	0.000171	1622337	0
D1-A7	27	1.65e-05	1640061	0
D1-A8	261	0.000159	1640735	0
D1-A9	153	9.32e-05	1641312	0
D1-C1	180	0.00011	1641295	0
D1-C10	112	6.82e-05	1641183	0
D1-C11	148	9.02e-05	1641468	0
D1-C12	297	0.000183	1622420	0
D1-C2	217	0.000133	1633963	0
D1-C3	282	0.000174	1622405	0
D1-C4	144	8.88e-05	1621853	0
D1-C5	221	0.000135	1641320	0
D1-C6	56	3.41e-05	1641086	0
D1-C7	261	0.000161	1622449	0
D1-C8	140	8.53e-05	1641483	0
D1-C9	181	0.00011	1641033	0
D2-A1	105	6.43e-05	1633467	0
D2-A10	196	0.000121	1622148	0
D2-A11	216	0.000132	1633335	0
D2-A12	229	0.000141	1622327	0
D2-A2	208	0.000128	1621880	0
D2-A3	90	5.55e-05	1622327	0
D2-A4	224	0.000138	1622341	0
D2-A5	223	0.000137	1622341	0
D2-A6	230	0.000142	1622307	0
D2-A7	163	9.99e-05	1632025	0
D2-A8	213	0.00013	1633298	0
D2-A9	209	0.000128	1633775	0
D2-C1	204	0.000125	1633799	0
D2-C10	118	7.22e-05	1633509	0
D2-C11	164	0.0001	1633947	0
D2-C12	251	0.000155	1622306	0
D2-C2	137	8.38e-05	1633957	0
D2-C3	238	0.000147	1622341	0
D2-C4	87	5.36e-05	1622112	0
D2-C5	244	0.000149	1633928	0
D2-C6	130	7.96e-05	1633344	0
D2-C7	211	0.00013	1622340	0
D2-C8	211	0.000129	1633971	0
D2-C9	219	0.000134	1633563	0
D2-D1	141	8.63e-05	1633305	0
D4-A1	180	0.00011	1632751	0
D4-A10	134	8.26e-05	1621678	0
D4-A11	176	0.000108	1632738	0
D4-A12	152	9.37e-05	1621926	0
D4-A2	126	7.77e-05	1621827	0
D4-A3	177	0.000109	1621528	0
D4-A4	132	8.14e-05	1621920	0
D4-A5	141	8.69e-05	1621920	0
D4-A6	150	9.25e-05	1621848	0
D4-A7	208	0.000128	1631302	0
D4-A8	128	7.84e-05	1632796	0
D4-A9	162	9.92e-05	1633245	0
D4-C1	155	9.49e-05	1633331	0
D4-C10	185	0.000113	1632808	0
D4-C11	195	0.000119	1633511	0
D4-C12	168	0.000104	1621862	0
D4-C2	62	3.8e-05	1633542	0
D4-C3	163	0.0001	1621951	0
D4-C4	161	9.93e-05	1621153	0
D4-C5	189	0.000116	1633459	0
D4-C6	207	0.000127	1632588	0
D4-C7	134	8.26e-05	1621953	0
D4-C8	155	9.49e-05	1633534	0
D4-C9	178	0.000109	1633081	0
D4-D1	202	0.000124	1632547	0
D4-D2	99	6.06e-05	1632927	0
