# Supplementary material for: Helicobacter pylori diversification during chronic infection within a single host generates sub-populations with distinct phenotypes
Source: PLoS Pathog. 2020 Dec 28;16(12):e1008686. doi: 10.1371/journal.ppat.1008686 (PMC7794030; doi:10.1371/journal.ppat.1008686)
Supplement: S8 Table — List of primer sequences used in this study for sequencing and strain construction. (XLSX) [file ppat.1008686.s015.xlsx]

## Sheet: S8
S8 Table. Primers used in this study
Primer name	Sequence (5'-3')	Target/Use
CatsacB_F	GATATAGATTGAAAAGTGGAT	amplify catsacB cassette
CatsacB_R	GGATATCGGCATTTTCTTTTG	amplify catsacB cassette
CagA_F_UP	TGGTAAGCATGACACACACAAA	ampliy cagA upstream flanking region
CagA_R_UP_sttitch	ATCCACTTTTCAATCTATATCTTGTTTCTCCTTCTATATCTAAATT	ampliy cagA upstream flanking region, homology to catsacB cassette
CagA_F_DN_stitch	CAAAAGAAAATGCCGATATCCGATTAAGGAATATCAAAAACGCAA	ampliy cagA upstream flanking region, homology to catsacB cassette
CagA_R_DN	GGCATTATAAGGTGTGATAAT	ampliy cagA downstream flanking region
CagA_F	CTAGCCTTTAGACGCCTGCA	internal cagA sequencing primers
CagA_R	AGCGCGATCGATTTGCTCTA	internal cagA sequencing primers
CagY_F	AGCAAAGGCGCTAGAGACCCA	ampliy cagY upstream flanking region
CagY UP_R stitch	ATCCACTTTTCAATCTATATCGTCTTAACGCCTTTTTATTTAT	ampliy cagY upstream flanking region
CagY DN_F_stitch	GCAAAAGAAAATGCCGATATCCTCATGTTATTAAACTCGGTTCTT	ampliy cagY downstream flanking region
CagY DN_R	ATTCTTTTGCATATTGATTCTTAACTC	ampliy cagY downtream flanking region
CagY_MMR_F	GATATAGATTGAAAAGTGGAT	amplify cagY middle repeat region for RFLP
CagY_MMR_R	TGGTAAGCATGACACACACAAA	amplify cagY middle repeat region for RFLP
CagY_seq1	CATTATTGGCGGCATTGTAGTCGCT	internal cagY sequencing primers
CagY_seq2	ACTGAACCAACAAAAAGTTCAAGTGGC	internal cagY sequencing primers
CagY_seq3	GTTAGAAGAAGCCAAAAAGAGCGTTAGAGC	internal cagY sequencing primers
CagY_seq4	ATTTGAGCTTCTCTTCATCGCTCAAACCAT	internal cagY sequencing primers
CagY_seq5	ATGCGAGAAGTTGCTCACGCCT	internal cagY sequencing primers
