# Supplementary material for: Helicobacter pylori diversification during chronic infection within a single host generates sub-populations with distinct phenotypes
Source: PLoS Pathog. 2020 Dec 28;16(12):e1008686. doi: 10.1371/journal.ppat.1008686 (PMC7794030; doi:10.1371/journal.ppat.1008686)
Supplement: S9 Table — (XLSX) [file ppat.1008686.s016.xlsx]

## Sheet: S9
S9 Table. Strains used in this study.
Strains	Description	Reference
J99 DcagY	J99 with catsacB cassette at cagY native locus	This work
J99 cagYD1	J99 with D1 cagY allele at native locus	This work
J99 cagYSC4	J99 with SC4 cagY allele at native locus	This work
J99 DcagA	J99 with catsacB cassette at cagA native locus	This work
J99 cagAD1	J99 with D1 cagA allele at native locus	This work
J99 DcagE	J99 with cat cassette at cagE native locus	This work
